# Supplementary material for: Bioinformatic Analysis of the Type VI Secretion System and Its Potential Toxins in the Acinetobacter Genus
Source: Front Microbiol. 2019 Nov 1;10:2519. doi: 10.3389/fmicb.2019.02519 (PMC6838775; doi:10.3389/fmicb.2019.02519)
Supplement: TABLE S1 — Strain under study. [file Table_1.XLS]

## Sheet: Sheet1
Table S1. Strains under study
#Organism/Name	Strain	T6SS classification	CladeID	BioSample	BioProject	Group	SubGroup	Assembly	Size (Mb)	GC%	Replicons	WGS	Scaffolds	Genes	Proteins	Release Date	Modify Date	Level	RefSeq FTP	GenBank FTP
Acinetobacter apis	ANC 5114	IBB	19507	SAMN5444584	PRJNA21552	Proteobacteria	Gammaproteobacteria	GCA_900197575.1	2.41378	38.3	chromosome:NZ_FZLN00000000.1	-	12	2.267	2182	2017/06/29	2017/06/29	scaffold	-
Acinetobacter baumannii	AB030	IA (tssB internal stop)	19507	SAMN02940899	PRJNA256157	Proteobacteria	Gammaproteobacteria	GCA_000746645.1	4.33579	39	chromosome:NZ_CP009257.1/CP009257.1	-	1	4296	3953	2014/08/29	2017/03/16	Complete Genome	ftp://ftp.ncbi.nlm.nih.gov/genomes/all/GCF/000/746/645/GCF_000746645.1_ASM74664v1	ftp://ftp.ncbi.nlm.nih.gov/genomes/all/GCA/000/746/645/GCA_000746645.1_ASM74664v1
Acinetobacter baumannii	AC29	IA	19507	SAMN02714232	PRJNA238628	Proteobacteria	Gammaproteobacteria	GCA_000695855.3	3.93513	38.9005	chromosome:NZ_CP007535.2/CP007535.2; plasmid pAC29a:NZ_CP008850.1/CP008850.1; plasmid pAC29b:NZ_CP008851.1/CP008851.1	-	3	3809	3665	2014/05/27	2017/04/10	Complete Genome	ftp://ftp.ncbi.nlm.nih.gov/genomes/all/GCF/000/695/855/GCF_000695855.3_ASM69585v3	ftp://ftp.ncbi.nlm.nih.gov/genomes/all/GCA/000/695/855/GCA_000695855.3_ASM69585v3
Acinetobacter baumannii	AB031	-	19507	SAMN02940901	PRJNA256158	Proteobacteria	Gammaproteobacteria	GCA_000746605.1	3.80332	39.2	chromosome:NZ_CP009256.1/CP009256.1	-	1	3628	3461	2014/08/29	2017/03/16	Complete Genome	ftp://ftp.ncbi.nlm.nih.gov/genomes/all/GCF/000/746/605/GCF_000746605.1_ASM74660v1	ftp://ftp.ncbi.nlm.nih.gov/genomes/all/GCA/000/746/605/GCA_000746605.1_ASM74660v1
Acinetobacter baumannii	AbH12O-A2	IA (tssB internal stop)	19507	SAMN03075316	PRJNA261783	Proteobacteria	Gammaproteobacteria	GCA_000761175.1	3.87577	39.1	chromosome:NZ_CP009534.1/CP009534.1	-	1	3704	3517	2014/10/01	2017/03/16	Complete Genome	ftp://ftp.ncbi.nlm.nih.gov/genomes/all/GCF/000/761/175/GCF_000761175.1_ASM76117v1	ftp://ftp.ncbi.nlm.nih.gov/genomes/all/GCA/000/761/175/GCA_000761175.1_ASM76117v1
Acinetobacter baumannii	6200	-	19507	SAMN03263969	PRJNA270223	Proteobacteria	Gammaproteobacteria	GCA_000814345.1	4.07398	39.1818	chromosome:NZ_CP010397.1/CP010397.1; plasmid p6200-114.848kb:NZ_CP010398.1/CP010398.1; plasmid p6200-47.274kb:NZ_CP010399.1/CP010399.1; plasmid p6200-9.327kb:NZ_CP010400.1/CP010400.1	-	4	3928	3739	2015/01/05	2017/03/16	Complete Genome	ftp://ftp.ncbi.nlm.nih.gov/genomes/all/GCF/000/814/345/GCF_000814345.1_ASM81434v1	ftp://ftp.ncbi.nlm.nih.gov/genomes/all/GCA/000/814/345/GCA_000814345.1_ASM81434v1
Acinetobacter baumannii	IOMTU 433	IA	19507	SAMD00020223	PRJDB3154	Proteobacteria	Gammaproteobacteria	GCA_000828935.1	4.19032	39.1181	chromosome:NZ_AP014649.1/AP014649.1; plasmid pIOMTU433:NZ_AP014650.1/AP014650.1	-	2	4038	3860	2014/10/02	2017/03/16	Complete Genome	ftp://ftp.ncbi.nlm.nih.gov/genomes/all/GCF/000/828/935/GCF_000828935.1_ASM82893v1	ftp://ftp.ncbi.nlm.nih.gov/genomes/all/GCA/000/828/935/GCA_000828935.1_ASM82893v1
Acinetobacter baumannii	A1	IA	19507	SAMN03248539	PRJNA269083	Proteobacteria	Gammaproteobacteria	GCA_000830055.1	3.91774	39.2891	chromosome:NZ_CP010781.1/CP010781.1; plasmid pA1-1:NZ_CP010782.1/CP010782.1	-	2	3782	3638	2015/01/29	2017/03/16	Complete Genome	ftp://ftp.ncbi.nlm.nih.gov/genomes/all/GCF/000/830/055/GCF_000830055.1_ASM83005v1	ftp://ftp.ncbi.nlm.nih.gov/genomes/all/GCA/000/830/055/GCA_000830055.1_ASM83005v1
Acinetobacter baumannii	ORAB01	IA	19507	SAMN03277095	PRJNA271775	Proteobacteria	Gammaproteobacteria	GCA_000939415.2	4.12162	39.1426	chromosome 1:NZ_CP015483.1/CP015483.1; plasmid pORAB01-1:NZ_CP015484.1/CP015484.1; plasmid pORAB01-2:NZ_CP015485.1/CP015485.1; plasmid pORAB01-3:NZ_CP015486.1/CP015486.1	-	4	4029	3685	2016/05/02	2017/08/08	Complete Genome	ftp://ftp.ncbi.nlm.nih.gov/genomes/all/GCF/000/939/415/GCF_000939415.2_HGAP_assembly_of_Acinetobacter_baumannii_ORAB01	ftp://ftp.ncbi.nlm.nih.gov/genomes/all/GCA/000/939/415/GCA_000939415.2_HGAP_assembly_of_Acinetobacter_baumannii_ORAB01
Acinetobacter baumannii	AB5075-UW	IA	19507	SAMN02894434	PRJNA243297	Proteobacteria	Gammaproteobacteria	GCA_000963815.1	4.06698	39.0467	chromosome:NZ_CP008706.1/CP008706.1; plasmid p1AB5075:NZ_CP008707.1/CP008707.1; plasmid p2AB5075:NZ_CP008708.1/CP008708.1; plasmid p3AB5075:NZ_CP008709.1/CP008709.1	-	4	3970	3820	2015/03/27	2017/03/17	Complete Genome	ftp://ftp.ncbi.nlm.nih.gov/genomes/all/GCF/000/963/815/GCF_000963815.1_ASM96381v1	ftp://ftp.ncbi.nlm.nih.gov/genomes/all/GCA/000/963/815/GCA_000963815.1_ASM96381v1
Acinetobacter baumannii	XH386	IA	19507	SAMN03290686	PRJNA273343	Proteobacteria	Gammaproteobacteria	GCA_001026965.1	4.1995	39.1641	chromosome:NZ_CP010779.1/CP010779.1; plasmid pAB386:NZ_CP010780.1/CP010780.1	-	2	4091	3911	2015/06/03	2017/03/17	Complete Genome	ftp://ftp.ncbi.nlm.nih.gov/genomes/all/GCF/001/026/965/GCF_001026965.1_ASM102696v1	ftp://ftp.ncbi.nlm.nih.gov/genomes/all/GCA/001/026/965/GCA_001026965.1_ASM102696v1
Acinetobacter baumannii	B8342	-	19507	SAMN03770534	PRJNA286787	Proteobacteria	Gammaproteobacteria	GCA_001077555.2	3.94783	39.1	chromosome:NZ_CP021342.1/CP021342.1	-	1	3839	3629	2017/05/23	2017/05/25	Complete Genome	ftp://ftp.ncbi.nlm.nih.gov/genomes/all/GCF/001/077/555/GCF_001077555.2_ASM107755v2	ftp://ftp.ncbi.nlm.nih.gov/genomes/all/GCA/001/077/555/GCA_001077555.2_ASM107755v2
Acinetobacter baumannii	Ab04-mff	IA	19507	SAMN03817045	PRJNA288605	Proteobacteria	Gammaproteobacteria	GCA_001077655.1	4.19228	38.9197	chromosome:NZ_CP012006.1/CP012006.1; plasmid pAB04-1:NZ_CP012007.1/CP012007.1; plasmid pAB04-2:NZ_CP012008.1/CP012008.1	-	3	4105	3893	2015/07/14	2017/03/17	Complete Genome	ftp://ftp.ncbi.nlm.nih.gov/genomes/all/GCF/001/077/655/GCF_001077655.1_ASM107765v1	ftp://ftp.ncbi.nlm.nih.gov/genomes/all/GCA/001/077/655/GCA_001077655.1_ASM107765v1
Acinetobacter baumannii	ATCC 17978-mff	IA	19507	SAMN03817043	PRJNA288605	Proteobacteria	Gammaproteobacteria	GCA_001077675.1	4.0067	38.9442	chromosome:NZ_CP012004.1/CP012004.1; plasmid pAB3:NZ_CP012005.1/CP012005.1	-	2	3840	3667	2015/07/14	2017/03/17	Complete Genome	ftp://ftp.ncbi.nlm.nih.gov/genomes/all/GCF/001/077/675/GCF_001077675.1_ASM107767v1	ftp://ftp.ncbi.nlm.nih.gov/genomes/all/GCA/001/077/675/GCA_001077675.1_ASM107767v1
Acinetobacter baumannii	B8300	-	19507	SAMN03771402	PRJNA286871	Proteobacteria	Gammaproteobacteria	GCA_001077965.2	3.85006	39.2739	chromosome:NZ_CP021347.1/CP021347.1; plasmid pB8300:NZ_CP021348.1/CP021348.1	-	2	3757	3506	2017/05/31	2017/06/02	Complete Genome	ftp://ftp.ncbi.nlm.nih.gov/genomes/all/GCF/001/077/965/GCF_001077965.2_ASM107796v2	ftp://ftp.ncbi.nlm.nih.gov/genomes/all/GCA/001/077/965/GCA_001077965.2_ASM107796v2
Acinetobacter baumannii	R2090	IA (deletion of several genes)	19507	SAMEA3751109	PRJEB9721	Proteobacteria	Gammaproteobacteria	GCA_001261895.2	3.81916	39	chromosome I:NZ_LN868200.1/LN868200.1	-	1	3695	3522	2015/07/23	2017/03/19	Complete Genome	ftp://ftp.ncbi.nlm.nih.gov/genomes/all/GCF/001/261/895/GCF_001261895.2_R2090	ftp://ftp.ncbi.nlm.nih.gov/genomes/all/GCA/001/261/895/GCA_001261895.2_R2090
Acinetobacter baumannii	D36	IA	19507	SAMN04029125	PRJNA294725	Proteobacteria	Gammaproteobacteria	GCA_001399655.1	4.13116	39.0206	chromosome:NZ_CP012952.1/CP012952.1; plasmid pD36-1:NZ_CP012953.1/CP012953.1; plasmid pD36-3:NZ_CP012955.1/CP012955.1; plasmid pD36-4:NZ_CP012956.1/CP012956.1; plasmid pRAY* (pD36-2):NZ_CP012954.1/CP012954.1	-	5	3999	3797	2015/10/19	2017/04/10	Complete Genome	ftp://ftp.ncbi.nlm.nih.gov/genomes/all/GCF/001/399/655/GCF_001399655.1_ASM139965v1	ftp://ftp.ncbi.nlm.nih.gov/genomes/all/GCA/001/399/655/GCA_001399655.1_ASM139965v1
Acinetobacter baumannii	CIP70.10	IA	19507	SAMEA3449716	PRJEB9585	Proteobacteria	Gammaproteobacteria	GCA_001457535.1	3.93626	38.8974	chromosome I:NZ_LN865143.1/LN865143.1; plasmid II:NZ_LN865144.1/LN865144.1	-	2	3704	3550	2015/06/22	2017/03/19	Complete Genome	ftp://ftp.ncbi.nlm.nih.gov/genomes/all/GCF/001/457/535/GCF_001457535.1_CIP70.10	ftp://ftp.ncbi.nlm.nih.gov/genomes/all/GCA/001/457/535/GCA_001457535.1_CIP70.10
Acinetobacter baumannii	KBN10P02143	-	19507	SAMN03941550	PRJNA291316	Proteobacteria	Gammaproteobacteria	GCA_001514375.1	4.1394	39.0657	chromosome:NZ_CP013924.1/CP013924.1; plasmid pKBN10P02143:NZ_CP013925.1/CP013925.1	-	2	4036	3841	2016/01/14	2017/03/19	Complete Genome	ftp://ftp.ncbi.nlm.nih.gov/genomes/all/GCF/001/514/375/GCF_001514375.1_ASM151437v1	ftp://ftp.ncbi.nlm.nih.gov/genomes/all/GCA/001/514/375/GCA_001514375.1_ASM151437v1
Acinetobacter baumannii	R2091	IA	19507	SAMEA3715145	PRJEB12156	Proteobacteria	Gammaproteobacteria	GCA_001517645.1	3.94749	38.9973	chromosome I:NZ_LN997846.1/LN997846.1; plasmid II:NZ_LN997847.1/LN997847.1	-	2	3719	3566	2016/01/15	2017/03/19	Complete Genome	ftp://ftp.ncbi.nlm.nih.gov/genomes/all/GCF/001/517/645/GCF_001517645.1_R2091	ftp://ftp.ncbi.nlm.nih.gov/genomes/all/GCA/001/517/645/GCA_001517645.1_R2091
Acinetobacter baumannii	YU-R612	-	19507	SAMN04448797	PRJNA309091	Proteobacteria	Gammaproteobacteria	GCA_001543995.1	4.15525	38.9946	chromosome:NZ_CP014215.1/CP014215.1; plasmid unnamed1:NZ_CP014216.1/CP014216.1; plasmid unnamed2:NZ_CP014217.1/CP014217.1	-	3	4066	3868	2016/02/02	2017/03/19	Complete Genome	ftp://ftp.ncbi.nlm.nih.gov/genomes/all/GCF/001/543/995/GCF_001543995.1_ASM154399v1	ftp://ftp.ncbi.nlm.nih.gov/genomes/all/GCA/001/543/995/GCA_001543995.1_ASM154399v1
Acinetobacter baumannii	XH860	IA	19507	SAMN03890258	PRJNA290306	Proteobacteria	Gammaproteobacteria	GCA_001573065.1	3.84662	39	chromosome:NZ_CP014538.1/CP014538.1	-	1	3694	3503	2016/02/25	2017/03/19	Complete Genome	ftp://ftp.ncbi.nlm.nih.gov/genomes/all/GCF/001/573/065/GCF_001573065.1_ASM157306v1	ftp://ftp.ncbi.nlm.nih.gov/genomes/all/GCA/001/573/065/GCA_001573065.1_ASM157306v1
Acinetobacter baumannii	XH859	IA	19507	SAMN03890257	PRJNA290306	Proteobacteria	Gammaproteobacteria	GCA_001573085.1	3.97707	39.1	chromosome:NZ_CP014539.1/CP014539.1	-	1	3805	3598	2016/02/25	2017/03/19	Complete Genome	ftp://ftp.ncbi.nlm.nih.gov/genomes/all/GCF/001/573/085/GCF_001573085.1_ASM157308v1	ftp://ftp.ncbi.nlm.nih.gov/genomes/all/GCA/001/573/085/GCA_001573085.1_ASM157308v1
Acinetobacter baumannii	XH857	IA	19507	SAMN03890255	PRJNA290306	Proteobacteria	Gammaproteobacteria	GCA_001573105.1	3.87964	39	chromosome:NZ_CP014540.1/CP014540.1	-	1	3709	3503	2016/02/25	2017/03/19	Complete Genome	ftp://ftp.ncbi.nlm.nih.gov/genomes/all/GCF/001/573/105/GCF_001573105.1_ASM157310v1	ftp://ftp.ncbi.nlm.nih.gov/genomes/all/GCA/001/573/105/GCA_001573105.1_ASM157310v1
Acinetobacter baumannii	XH856	IA	19507	SAMN03890253	PRJNA290306	Proteobacteria	Gammaproteobacteria	GCA_001573125.1	3.9084	39.1	chromosome:NZ_CP014541.1/CP014541.1	-	1	3746	3576	2016/02/25	2017/03/19	Complete Genome	ftp://ftp.ncbi.nlm.nih.gov/genomes/all/GCF/001/573/125/GCF_001573125.1_ASM157312v1	ftp://ftp.ncbi.nlm.nih.gov/genomes/all/GCA/001/573/125/GCA_001573125.1_ASM157312v1
Acinetobacter baumannii	XH858	IA	19507	SAMN03890256	PRJNA290306	Proteobacteria	Gammaproteobacteria	GCA_001578145.1	4.17261	38.9	chromosome:NZ_CP014528.1/CP014528.1	-	1	4038	3853	2016/03/01	2017/03/19	Complete Genome	ftp://ftp.ncbi.nlm.nih.gov/genomes/all/GCF/001/578/145/GCF_001578145.1_ASM157814v1	ftp://ftp.ncbi.nlm.nih.gov/genomes/all/GCA/001/578/145/GCA_001578145.1_ASM157814v1
Acinetobacter baumannii	3207	IA (tssB internal stop)	19507	SAMN04485290	PRJNA311558	Proteobacteria	Gammaproteobacteria	GCA_001636235.1	4.09204	38.9868	chromosome:NZ_CP015364.1/CP015364.1; plasmid pAba3207a:NZ_CP015365.1/CP015365.1; plasmid pAba3207b:NZ_CP015366.1/CP015366.1	-	3	4008	3788	2016/05/03	2017/03/20	Complete Genome	ftp://ftp.ncbi.nlm.nih.gov/genomes/all/GCF/001/636/235/GCF_001636235.1_ASM163623v1	ftp://ftp.ncbi.nlm.nih.gov/genomes/all/GCA/001/636/235/GCA_001636235.1_ASM163623v1
Acinetobacter baumannii	KAB01	IA	19507	SAMN05601665	PRJNA339667	Proteobacteria	Gammaproteobacteria	GCA_001806345.1	4.03409	38.9034	chromosome:NZ_CP017642.1/CP017642.1; plasmid unnamed:NZ_CP017643.1/CP017643.1	-	2	3894	3639	2016/10/21	2017/03/20	Complete Genome	ftp://ftp.ncbi.nlm.nih.gov/genomes/all/GCF/001/806/345/GCF_001806345.1_ASM180634v1	ftp://ftp.ncbi.nlm.nih.gov/genomes/all/GCA/001/806/345/GCA_001806345.1_ASM180634v1
Acinetobacter baumannii	KAB02	-	19507	SAMN05601667	PRJNA339683	Proteobacteria	Gammaproteobacteria	GCA_001806365.1	4.0862	38.9927	chromosome:NZ_CP017644.1/CP017644.1; plasmid unnamed:NZ_CP017645.1/CP017645.1	-	2	3980	3790	2016/10/21	2017/03/20	Complete Genome	ftp://ftp.ncbi.nlm.nih.gov/genomes/all/GCF/001/806/365/GCF_001806365.1_ASM180636v1	ftp://ftp.ncbi.nlm.nih.gov/genomes/all/GCA/001/806/365/GCA_001806365.1_ASM180636v1
Acinetobacter baumannii	KAB03	IA	19507	SAMN05601668	PRJNA339684	Proteobacteria	Gammaproteobacteria	GCA_001806385.1	4.05696	38.9035	chromosome:NZ_CP017646.1/CP017646.1; plasmid unnamed:NZ_CP017647.1/CP017647.1	-	2	3920	3701	2016/10/21	2017/03/20	Complete Genome	ftp://ftp.ncbi.nlm.nih.gov/genomes/all/GCF/001/806/385/GCF_001806385.1_ASM180638v1	ftp://ftp.ncbi.nlm.nih.gov/genomes/all/GCA/001/806/385/GCA_001806385.1_ASM180638v1
Acinetobacter baumannii	KAB04	-	19507	SAMN05601669	PRJNA339686	Proteobacteria	Gammaproteobacteria	GCA_001806405.1	4.12812	38.9646	chromosome:NZ_CP017648.1/CP017648.1; plasmid unnamed:NZ_CP017649.1/CP017649.1	-	2	4018	3799	2016/10/21	2017/03/20	Complete Genome	ftp://ftp.ncbi.nlm.nih.gov/genomes/all/GCF/001/806/405/GCF_001806405.1_ASM180640v1	ftp://ftp.ncbi.nlm.nih.gov/genomes/all/GCA/001/806/405/GCA_001806405.1_ASM180640v1
Acinetobacter baumannii	KAB05	-	19507	SAMN05601670	PRJNA339687	Proteobacteria	Gammaproteobacteria	GCA_001806425.1	4.0386	39.0017	chromosome:NZ_CP017650.1/CP017650.1; plasmid unnamed:NZ_CP017651.1/CP017651.1	-	2	3925	3655	2016/10/21	2017/03/20	Complete Genome	ftp://ftp.ncbi.nlm.nih.gov/genomes/all/GCF/001/806/425/GCF_001806425.1_ASM180642v1	ftp://ftp.ncbi.nlm.nih.gov/genomes/all/GCA/001/806/425/GCA_001806425.1_ASM180642v1
Acinetobacter baumannii	KAB06	-	19507	SAMN05601671	PRJNA339689	Proteobacteria	Gammaproteobacteria	GCA_001806445.1	4.03871	39.0017	chromosome:NZ_CP017652.1/CP017652.1; plasmid unnamed:NZ_CP017653.1/CP017653.1	-	2	3925	3719	2016/10/21	2017/03/20	Complete Genome	ftp://ftp.ncbi.nlm.nih.gov/genomes/all/GCF/001/806/445/GCF_001806445.1_ASM180644v1	ftp://ftp.ncbi.nlm.nih.gov/genomes/all/GCA/001/806/445/GCA_001806445.1_ASM180644v1
Acinetobacter baumannii	KAB07	-	19507	SAMN05601672	PRJNA339690	Proteobacteria	Gammaproteobacteria	GCA_001806465.1	4.05443	38.9987	chromosome:NZ_CP017654.1/CP017654.1; plasmid unnamed:NZ_CP017655.1/CP017655.1	-	2	3944	3747	2016/10/21	2017/03/20	Complete Genome	ftp://ftp.ncbi.nlm.nih.gov/genomes/all/GCF/001/806/465/GCF_001806465.1_ASM180646v1	ftp://ftp.ncbi.nlm.nih.gov/genomes/all/GCA/001/806/465/GCA_001806465.1_ASM180646v1
Acinetobacter baumannii	KAB08	-	19507	SAMN05601673	PRJNA339692	Proteobacteria	Gammaproteobacteria	GCA_001806485.1	4.07517	38.8905	chromosome:NZ_CP017656.1/CP017656.1; plasmid unnamed:NZ_CP017657.1/CP017657.1	-	2	3963	3711	2016/10/21	2017/03/20	Complete Genome	ftp://ftp.ncbi.nlm.nih.gov/genomes/all/GCF/001/806/485/GCF_001806485.1_ASM180648v1	ftp://ftp.ncbi.nlm.nih.gov/genomes/all/GCA/001/806/485/GCA_001806485.1_ASM180648v1
Acinetobacter baumannii	HRAB-85	IA	19507	SAMN06046790	PRJNA348168	Proteobacteria	Gammaproteobacteria	GCA_001887305.1	4.09858	39.0054	chromosome:NZ_CP018143.1/CP018143.1; plasmid unnamed:NZ_CP018144.1/CP018144.1	-	2	3977	3790	2016/11/29	2017/03/20	Complete Genome	ftp://ftp.ncbi.nlm.nih.gov/genomes/all/GCF/001/887/305/GCF_001887305.1_ASM188730v1	ftp://ftp.ncbi.nlm.nih.gov/genomes/all/GCA/001/887/305/GCA_001887305.1_ASM188730v1
Acinetobacter baumannii	AF-673	IA	19507	SAMN06077192	PRJNA271775	Proteobacteria	Gammaproteobacteria	GCA_001895985.1	4.0931	39.0705	chromosome:NZ_CP018256.1/CP018256.1; plasmid pAF-673:NZ_CP018257.1/CP018257.1	-	2	3930	3728	2016/12/09	2017/03/20	Complete Genome	ftp://ftp.ncbi.nlm.nih.gov/genomes/all/GCF/001/895/985/GCF_001895985.1_ASM189598v1	ftp://ftp.ncbi.nlm.nih.gov/genomes/all/GCA/001/895/985/GCA_001895985.1_ASM189598v1
Acinetobacter baumannii	AF-401	IA (tssB internal stop)	19507	SAMN06077191	PRJNA271775	Proteobacteria	Gammaproteobacteria	GCA_001896005.1	4.26763	39.0881	chromosome:NZ_CP018254.1/CP018254.1; plasmid pAF-401:NZ_CP018255.1/CP018255.1	-	2	4153	3925	2016/12/09	2017/03/20	Complete Genome	ftp://ftp.ncbi.nlm.nih.gov/genomes/all/GCF/001/896/005/GCF_001896005.1_ASM189600v1	ftp://ftp.ncbi.nlm.nih.gov/genomes/all/GCA/001/896/005/GCA_001896005.1_ASM189600v1
Acinetobacter baumannii	XDR-BJ83	IA	19507	SAMN06109232	PRJNA356204	Proteobacteria	Gammaproteobacteria	GCA_001902375.1	4.08062	38912	chromosome:NZ_CP018421.1/CP018421.1; plasmid pBJ83:NZ_CP018422.1/CP018422.1	-	2	3942	3703	2016/12/13	2017/03/20	Complete Genome	ftp://ftp.ncbi.nlm.nih.gov/genomes/all/GCF/001/902/375/GCF_001902375.1_ASM190237v1	ftp://ftp.ncbi.nlm.nih.gov/genomes/all/GCA/001/902/375/GCA_001902375.1_ASM190237v1
Acinetobacter baumannii	LAC4	IA (deletion of several genes)	19507	SAMN05362953	PRJNA328023	Proteobacteria	Gammaproteobacteria	GCA_001908295.1	3.98869	38.9864	chromosome:NZ_CP018677.1/CP018677.1; plasmid pALAC4-1:NZ_CP018678.1/CP018678.1; plasmid pALAC4-2:NZ_CP018679.1/CP018679.1	-	3	3863	3617	2016/12/19	2017/03/21	Complete Genome	ftp://ftp.ncbi.nlm.nih.gov/genomes/all/GCF/001/908/295/GCF_001908295.1_ASM190829v1	ftp://ftp.ncbi.nlm.nih.gov/genomes/all/GCA/001/908/295/GCA_001908295.1_ASM190829v1
Acinetobacter baumannii	CMC-CR-MDR-Ab4	IA	19507	SAMN04096368	PRJNA296424	Proteobacteria	Gammaproteobacteria	GCA_001922205.1	4.15601	38.9749	chromosome:NZ_CP016295.1/CP016295.1; plasmid pCMCVTAb1-AB4:NZ_CP016296.1/CP016296.1; plasmid pCMCVTAb2-AB4:NZ_CP016297.1/CP016297.1	-	3	4021	3822	2016/12/27	2017/03/21	Complete Genome	ftp://ftp.ncbi.nlm.nih.gov/genomes/all/GCF/001/922/205/GCF_001922205.1_ASM192220v1	ftp://ftp.ncbi.nlm.nih.gov/genomes/all/GCA/001/922/205/GCA_001922205.1_ASM192220v1
Acinetobacter baumannii	CMC-MDR-Ab59	IA	19507	SAMN04096369	PRJNA296424	Proteobacteria	Gammaproteobacteria	GCA_001922225.1	4.07636	39.0708	chromosome:NZ_CP016298.1/CP016298.1; plasmid pCMCVTAb1-AB59:NZ_CP016299.1/CP016299.1	-	2	3910	3731	2016/12/27	2017/03/21	Complete Genome	ftp://ftp.ncbi.nlm.nih.gov/genomes/all/GCF/001/922/225/GCF_001922225.1_ASM192222v1	ftp://ftp.ncbi.nlm.nih.gov/genomes/all/GCA/001/922/225/GCA_001922225.1_ASM192222v1
Acinetobacter baumannii	CMC-CR-MDR-Ab66	IA	19507	SAMN04096370	PRJNA296424	Proteobacteria	Gammaproteobacteria	GCA_001922245.1	4.17416	38.9762	chromosome:NZ_CP016300.1/CP016300.1; plasmid pCMCVTAb1-AB66:NZ_CP016301.1/CP016301.1; plasmid pCMCVTAb2-AB66:NZ_CP016302.1/CP016302.1	-	3	4045	3838	2016/12/27	2017/03/21	Complete Genome	ftp://ftp.ncbi.nlm.nih.gov/genomes/all/GCF/001/922/245/GCF_001922245.1_ASM192224v1	ftp://ftp.ncbi.nlm.nih.gov/genomes/all/GCA/001/922/245/GCA_001922245.1_ASM192224v1
Acinetobacter baumannii	AB042	IA	19507	SAMN04273154	PRJNA305150	Proteobacteria	Gammaproteobacteria	GCA_001941765.1	4.00472	39	chromosome:NZ_CP019034.1/CP019034.1	-	1	3838	3663	2017/01/10	2017/03/22	Complete Genome	ftp://ftp.ncbi.nlm.nih.gov/genomes/all/GCF/001/941/765/GCF_001941765.1_ASM194176v1	ftp://ftp.ncbi.nlm.nih.gov/genomes/all/GCA/001/941/765/GCA_001941765.1_ASM194176v1
Acinetobacter baumannii	JBA13	-	19507	SAMN06650260	PRJNA380857	Proteobacteria	Gammaproteobacteria	GCA_002082625.1	4.06698	39.0003	chromosome:NZ_CP020584.1/CP020584.1; plasmid pJBA13_1:NZ_CP020582.1/CP020582.1; plasmid pJBA13_2:NZ_CP020583.1/CP020583.1	-	3	3943	3763	2017/04/10	2017/04/13	Complete Genome	ftp://ftp.ncbi.nlm.nih.gov/genomes/all/GCF/002/082/625/GCF_002082625.1_ASM208262v1	ftp://ftp.ncbi.nlm.nih.gov/genomes/all/GCA/002/082/625/GCA_002082625.1_ASM208262v1
Acinetobacter baumannii	CBA7	IA	19507	SAMN06650245	PRJNA380857	Proteobacteria	Gammaproteobacteria	GCA_002082645.1	4.10845	39.1682	chromosome:NZ_CP020586.1/CP020586.1; plasmid pCBA7_1:NZ_CP020585.1/CP020585.1	-	2	4030	3773	2017/04/10	2017/04/13	Complete Genome	ftp://ftp.ncbi.nlm.nih.gov/genomes/all/GCF/002/082/645/GCF_002082645.1_ASM208264v1	ftp://ftp.ncbi.nlm.nih.gov/genomes/all/GCA/002/082/645/GCA_002082645.1_ASM208264v1
Acinetobacter baumannii	15A34	IA	19507	SAMN06650243	PRJNA380857	Proteobacteria	Gammaproteobacteria	GCA_002082685.1	3.93873	38.9957	chromosome:NZ_CP020590.1/CP020590.1; plasmid p15A34_1:NZ_CP020589.1/CP020589.1	-	2	3799	3605	2017/04/10	2017/04/13	Complete Genome	ftp://ftp.ncbi.nlm.nih.gov/genomes/all/GCF/002/082/685/GCF_002082685.1_ASM208268v1	ftp://ftp.ncbi.nlm.nih.gov/genomes/all/GCA/002/082/685/GCA_002082685.1_ASM208268v1
Acinetobacter baumannii	15A5	-	19507	SAMN06650264	PRJNA380857	Proteobacteria	Gammaproteobacteria	GCA_002082705.1	4.04931	38.8893	chromosome:NZ_CP020574.1/CP020574.1; plasmid p15A5_1:NZ_CP020573.1/CP020573.1; plasmid p15A5_2:NZ_CP020575.1/CP020575.1	-	3	3916	3685	2017/04/10	2017/04/13	Complete Genome	ftp://ftp.ncbi.nlm.nih.gov/genomes/all/GCF/002/082/705/GCF_002082705.1_ASM208270v1	ftp://ftp.ncbi.nlm.nih.gov/genomes/all/GCA/002/082/705/GCA_002082705.1_ASM208270v1
Acinetobacter baumannii	USA2	IA	19507	SAMN06650241	PRJNA380857	Proteobacteria	Gammaproteobacteria	GCA_002082725.1	3.9876	38.8976	chromosome:NZ_CP020592.1/CP020592.1; plasmid pUSA2_1:NZ_CP020593.1/CP020593.1	-	2	3825	3637	2017/04/10	2017/04/13	Complete Genome	ftp://ftp.ncbi.nlm.nih.gov/genomes/all/GCF/002/082/725/GCF_002082725.1_ASM208272v1	ftp://ftp.ncbi.nlm.nih.gov/genomes/all/GCA/002/082/725/GCA_002082725.1_ASM208272v1
Acinetobacter baumannii	SSA6	IA	19507	SAMN06650242	PRJNA380857	Proteobacteria	Gammaproteobacteria	GCA_002082745.1	3.88441	39	chromosome:NZ_CP020591.1/CP020591.1	-	1	3703	3514	2017/04/10	2017/04/13	Complete Genome	ftp://ftp.ncbi.nlm.nih.gov/genomes/all/GCF/002/082/745/GCF_002082745.1_ASM208274v1	ftp://ftp.ncbi.nlm.nih.gov/genomes/all/GCA/002/082/745/GCA_002082745.1_ASM208274v1
Acinetobacter baumannii	HWBA8	IA	19507	SAMN06650239	PRJNA380857	Proteobacteria	Gammaproteobacteria	GCA_002082785.1	4.27355	39.0596	chromosome:NZ_CP020597.1/CP020597.1; plasmid pHWBA8_1:NZ_CP020596.1/CP020596.1	-	2	4115	3892	2017/04/10	2017/04/13	Complete Genome	ftp://ftp.ncbi.nlm.nih.gov/genomes/all/GCF/002/082/785/GCF_002082785.1_ASM208278v1	ftp://ftp.ncbi.nlm.nih.gov/genomes/all/GCA/002/082/785/GCA_002082785.1_ASM208278v1
Acinetobacter baumannii	WKA02	IA (deletion of several genes)	19507	SAMN06650238	PRJNA380857	Proteobacteria	Gammaproteobacteria	GCA_002082805.1	3.87094	38.9	chromosome:NZ_CP020598.1/CP020598.1	-	1	3734	3546	2017/04/10	2017/04/13	Complete Genome	ftp://ftp.ncbi.nlm.nih.gov/genomes/all/GCF/002/082/805/GCF_002082805.1_ASM208280v1	ftp://ftp.ncbi.nlm.nih.gov/genomes/all/GCA/002/082/805/GCA_002082805.1_ASM208280v1
Acinetobacter baumannii	USA15	IA	19507	SAMN06650240	PRJNA380857	Proteobacteria	Gammaproteobacteria	GCA_002082825.1	4.02848	39078	chromosome:NZ_CP020595.1/CP020595.1; plasmid pUSA15_1:NZ_CP020594.1/CP020594.1	-	2	3896	3716	2017/04/10	2017/04/13	Complete Genome	ftp://ftp.ncbi.nlm.nih.gov/genomes/all/GCF/002/082/825/GCF_002082825.1_ASM208282v1	ftp://ftp.ncbi.nlm.nih.gov/genomes/all/GCA/002/082/825/GCA_002082825.1_ASM208282v1
Acinetobacter baumannii	SAA14	-	19507	SAMN06650262	PRJNA380857	Proteobacteria	Gammaproteobacteria	GCA_002082845.1	3.97256	39.1	chromosome:NZ_CP020579.1/CP020579.1	-	1	3823	3651	2017/04/10	2017/04/13	Complete Genome	ftp://ftp.ncbi.nlm.nih.gov/genomes/all/GCF/002/082/845/GCF_002082845.1_ASM208284v1	ftp://ftp.ncbi.nlm.nih.gov/genomes/all/GCA/002/082/845/GCA_002082845.1_ASM208284v1
Acinetobacter baumannii	SSA12	-	19507	SAMN06650263	PRJNA380857	Proteobacteria	Gammaproteobacteria	GCA_002082865.1	4.06472	38.9872	chromosome:NZ_CP020578.1/CP020578.1; plasmid pSSA12_1:NZ_CP020577.1/CP020577.1; plasmid pSSA12_2:NZ_CP020576.1/CP020576.1	-	3	3957	3776	2017/04/10	2017/04/13	Complete Genome	ftp://ftp.ncbi.nlm.nih.gov/genomes/all/GCF/002/082/865/GCF_002082865.1_ASM208286v1	ftp://ftp.ncbi.nlm.nih.gov/genomes/all/GCA/002/082/865/GCA_002082865.1_ASM208286v1
Acinetobacter baumannii	SSMA17	-	19507	SAMN06650261	PRJNA380857	Proteobacteria	Gammaproteobacteria	GCA_002082885.1	4.02318	38.9937	chromosome:NZ_CP020581.1/CP020581.1; plasmid pSSMA17_1:NZ_CP020580.1/CP020580.1	-	2	3906	3728	2017/04/10	2017/04/13	Complete Genome	ftp://ftp.ncbi.nlm.nih.gov/genomes/all/GCF/002/082/885/GCF_002082885.1_ASM208288v1	ftp://ftp.ncbi.nlm.nih.gov/genomes/all/GCA/002/082/885/GCA_002082885.1_ASM208288v1
Acinetobacter baumannii	ab736	IA	19507	SAMN04621185	PRJNA317553	Proteobacteria	Gammaproteobacteria	GCA_002116925.1	3.99043	39.1892	chromosome:NZ_CP015121.1/CP015121.1; plasmid unnamed:NZ_CP015122.1/CP015122.1	-	2	3820	3669	2017/05/02	2017/05/06	Complete Genome	ftp://ftp.ncbi.nlm.nih.gov/genomes/all/GCF/002/116/925/GCF_002116925.1_ASM211692v1	ftp://ftp.ncbi.nlm.nih.gov/genomes/all/GCA/002/116/925/GCA_002116925.1_ASM211692v1
Acinetobacter baumannii	A85	IA	19507	SAMN07125723	PRJNA269083	Proteobacteria	Gammaproteobacteria	GCA_002210065.1	4.14461	39.1765	chromosome:NZ_CP021782.1/CP021782.1; plasmid pA85-1:NZ_CP021783.1/CP021783.1; plasmid pA85-1a:NZ_CP021784.1/CP021784.1; plasmid pA85-1b:NZ_CP021785.1/CP021785.1; plasmid pA85-2:NZ_CP021786.1/CP021786.1; plasmid pA85-3:NZ_CP021787.1/CP021787.1	-	6	4068	3913	2017/06/28	2017/06/30	Complete Genome	ftp://ftp.ncbi.nlm.nih.gov/genomes/all/GCF/002/210/065/GCF_002210065.1_ASM221006v1	ftp://ftp.ncbi.nlm.nih.gov/genomes/all/GCA/002/210/065/GCA_002210065.1_ASM221006v1
Acinetobacter baumannii	A1296	-	19507	SAMN06099024	PRJNA355911	Proteobacteria	Gammaproteobacteria	GCA_002504145.1	3.8107	39.1851	chromosome:NZ_CP018332.1/CP018332.1; plasmid pA1296_1:NZ_CP018333.1/CP018333.1; plasmid pA1296_2:NZ_CP018334.1/CP018334.1	-	3	3681	3475	2017/10/10	2017/10/12	Complete Genome	ftp://ftp.ncbi.nlm.nih.gov/genomes/all/GCF/002/504/145/GCF_002504145.1_ASM250414v1	ftp://ftp.ncbi.nlm.nih.gov/genomes/all/GCA/002/504/145/GCA_002504145.1_ASM250414v1
Acinetobacter baumannii	A388	IA	19507	SAMN07736509	PRJNA269083	Proteobacteria	Gammaproteobacteria	GCA_002741415.1	4.03205	39.2869	chromosome:NZ_CP024418.1/CP024418.1; plasmid pA388:NZ_CP024419.1/CP024419.1	-	2	3947	3752	2017/11/02	2017/11/05	Complete Genome	ftp://ftp.ncbi.nlm.nih.gov/genomes/all/GCF/002/741/415/GCF_002741415.1_ASM274141v1	ftp://ftp.ncbi.nlm.nih.gov/genomes/all/GCA/002/741/415/GCA_002741415.1_ASM274141v1
Acinetobacter baumannii	AbPK1	IA (hcp internal STOP codon)	19507	SAMN07945345	PRJNA416212	Proteobacteria	Gammaproteobacteria	GCA_002753915.1	4.14734	38.9862	chromosome:NZ_CP024576.1/CP024576.1; plasmid pAbPK1a:NZ_CP024577.1/CP024577.1; plasmid pAbPK1b:NZ_CP024578.1/CP024578.1	-	3	4086	3866	2017/11/06	2017/11/08	Complete Genome	ftp://ftp.ncbi.nlm.nih.gov/genomes/all/GCF/002/753/915/GCF_002753915.1_ASM275391v1	ftp://ftp.ncbi.nlm.nih.gov/genomes/all/GCA/002/753/915/GCA_002753915.1_ASM275391v1
Acinetobacter baumannii	AYP-A2	IA	19507	SAMN07445112	PRJNA396979	Proteobacteria	Gammaproteobacteria	GCA_002761575.1	4.1027	39.2649	chromosome:NZ_CP024124.1/CP024124.1; plasmid pAYP-A2:NZ_CP024125.1/CP024125.1	-	2	4016	3830	2017/11/07	2017/11/09	Complete Genome	ftp://ftp.ncbi.nlm.nih.gov/genomes/all/GCF/002/761/575/GCF_002761575.1_ASM276157v1	ftp://ftp.ncbi.nlm.nih.gov/genomes/all/GCA/002/761/575/GCA_002761575.1_ASM276157v1
Acinetobacter baumannii	Ab4977	-	19507	SAMN07943355	PRJNA416164	Proteobacteria	Gammaproteobacteria	GCA_002762095.1	3.96691	39.1	chromosome:NZ_CP024611.1/CP024611.1	-	1	3848	3677	2017/11/08	2017/11/10	Complete Genome	ftp://ftp.ncbi.nlm.nih.gov/genomes/all/GCF/002/762/095/GCF_002762095.1_ASM276209v1	ftp://ftp.ncbi.nlm.nih.gov/genomes/all/GCA/002/762/095/GCA_002762095.1_ASM276209v1
Acinetobacter baumannii	Ab4568	-	19507	SAMN07943353	PRJNA416164	Proteobacteria	Gammaproteobacteria	GCA_002762115.1	4.00045	39.1	chromosome:NZ_CP024613.1/CP024613.1	-	1	3894	3723	2017/11/08	2017/11/10	Complete Genome	ftp://ftp.ncbi.nlm.nih.gov/genomes/all/GCF/002/762/115/GCF_002762115.1_ASM276211v1	ftp://ftp.ncbi.nlm.nih.gov/genomes/all/GCA/002/762/115/GCA_002762115.1_ASM276211v1
Acinetobacter baumannii	Ab4653	IA	19507	SAMN07943354	PRJNA416164	Proteobacteria	Gammaproteobacteria	GCA_002762155.1	3.91393	39.2	chromosome:NZ_CP024612.1/CP024612.1	-	1	3799	3612	2017/11/08	2017/11/10	Complete Genome	ftp://ftp.ncbi.nlm.nih.gov/genomes/all/GCF/002/762/155/GCF_002762155.1_ASM276215v1	ftp://ftp.ncbi.nlm.nih.gov/genomes/all/GCA/002/762/155/GCA_002762155.1_ASM276215v1
Acinetobacter baumannii	AB307-0294	IA	19507	SAMN07961492	PRJNA269083	Proteobacteria	Gammaproteobacteria	GCA_002803025.1	3.75949	39	chromosome:NZ_CP024911.1/CP024911.1	-	1	3569	3425	2017/11/29	2017/12/03	Complete Genome	ftp://ftp.ncbi.nlm.nih.gov/genomes/all/GCF/002/803/025/GCF_002803025.1_ASM280302v1	ftp://ftp.ncbi.nlm.nih.gov/genomes/all/GCA/002/803/025/GCA_002803025.1_ASM280302v1
Acinetobacter baumannii	SMC_Paed_Ab_BL01	-	19507	SAMN08054861	PRJNA419431	Proteobacteria	Gammaproteobacteria	GCA_002843665.1	4.05809	38.9976	chromosome:NZ_CP025266.1/CP025266.1; plasmid pSMC_AB_BL01_1:NZ_CP025267.1/CP025267.1	-	2	3959	3768	2017/12/17	2017/12/22	Complete Genome	ftp://ftp.ncbi.nlm.nih.gov/genomes/all/GCF/002/843/665/GCF_002843665.1_ASM284366v1	ftp://ftp.ncbi.nlm.nih.gov/genomes/all/GCA/002/843/665/GCA_002843665.1_ASM284366v1
Acinetobacter baumannii	ABNIH28	-	19507	SAMN06040401	PRJNA430813	Proteobacteria	Gammaproteobacteria	GCA_002902885.1	4.07884	39.0267	chromosome:NZ_CP026125.1/CP026125.1; plasmid pABA-1fe1:NZ_CP026128.1/CP026128.1; plasmid pABA-2f10:NZ_CP026129.1/CP026129.1; plasmid pABA-6973:NZ_CP026126.1/CP026126.1; plasmid pNDM-0285:NZ_CP026127.1/CP026127.1	-	5	4037	3750	2018/01/29	2018/01/31	Complete Genome	ftp://ftp.ncbi.nlm.nih.gov/genomes/all/GCF/002/902/885/GCF_002902885.1_ASM290288v1	ftp://ftp.ncbi.nlm.nih.gov/genomes/all/GCA/002/902/885/GCA_002902885.1_ASM290288v1
Acinetobacter baumannii	AR_0056	IA	19507	SAMN04014897	PRJNA292904	Proteobacteria	Gammaproteobacteria	GCA_002947415.1	4.18839	39096	chromosome:NZ_CP026707.1/CP026707.1; plasmid tig00000058_pilon:NZ_CP026705.1/CP026705.1; plasmid tig00000059_pilon:NZ_CP026706.1/CP026706.1; plasmid tig00000534_pilon:NZ_CP026708.1/CP026708.1	-	4	4153	3926	2018/02/18	2018/03/02	Complete Genome	ftp://ftp.ncbi.nlm.nih.gov/genomes/all/GCF/002/947/415/GCF_002947415.1_ASM294741v1	ftp://ftp.ncbi.nlm.nih.gov/genomes/all/GCA/002/947/415/GCA_002947415.1_ASM294741v1
Acinetobacter baumannii	AR_0063	IA (tssB internal stop)	19507	SAMN04014904	PRJNA292904	Proteobacteria	Gammaproteobacteria	GCA_002947845.1	4.10175	38.9039	chromosome:NZ_CP026711.1/CP026711.1; plasmid unitig_2_pilon:NZ_CP026712.1/CP026712.1	-	2	3981	3765	2018/02/18	2018/03/02	Complete Genome	ftp://ftp.ncbi.nlm.nih.gov/genomes/all/GCF/002/947/845/GCF_002947845.1_ASM294784v1	ftp://ftp.ncbi.nlm.nih.gov/genomes/all/GCA/002/947/845/GCA_002947845.1_ASM294784v1
Acinetobacter baumannii	AR_0078	IA (deletion of several genes)	19507	SAMN04014919	PRJNA292904	Proteobacteria	Gammaproteobacteria	GCA_002948925.1	3.87193	39.1	chromosome:NZ_CP026761.1/CP026761.1	-	1	3704	3525	2018/02/19	2018/03/03	Complete Genome	ftp://ftp.ncbi.nlm.nih.gov/genomes/all/GCF/002/948/925/GCF_002948925.1_ASM294892v1	ftp://ftp.ncbi.nlm.nih.gov/genomes/all/GCA/002/948/925/GCA_002948925.1_ASM294892v1
Acinetobacter baumannii	WCHAB005133	IA	19507	SAMN08364585	PRJNA387062	Proteobacteria	Gammaproteobacteria	GCA_002950495.1	3.9416	39.2207	chromosome:NZ_CP026750.1/CP026750.1; plasmid p1_005133:NZ_CP026748.1/CP026748.1; plasmid pOXA58_005133:NZ_CP026749.1/CP026749.1	-	3	3804	3609	2018/02/19	2018/03/03	Complete Genome	ftp://ftp.ncbi.nlm.nih.gov/genomes/all/GCF/002/950/495/GCF_002950495.1_ASM295049v1	ftp://ftp.ncbi.nlm.nih.gov/genomes/all/GCA/002/950/495/GCA_002950495.1_ASM295049v1
Acinetobacter baumannii	AR_0083	IA	19507	SAMN04014924	PRJNA292904	Proteobacteria	Gammaproteobacteria	GCA_002996805.1	4.15817	39.2897	chromosome:NZ_CP027528.1/CP027528.1; plasmid unnamed:NZ_CP027529.1/CP027529.1	-	2	4072	3873	2018/03/14	2018/03/16	Complete Genome	ftp://ftp.ncbi.nlm.nih.gov/genomes/all/GCF/002/996/805/GCF_002996805.1_ASM299680v1	ftp://ftp.ncbi.nlm.nih.gov/genomes/all/GCA/002/996/805/GCA_002996805.1_ASM299680v1
Acinetobacter baumannii	WCHAB005078	IA	19507	SAMN08364584	PRJNA387062	Proteobacteria	Gammaproteobacteria	GCA_002999195.1	4.14131	39.2246	chromosome:NZ_CP027246.1/CP027246.1; plasmid p1_005078:NZ_CP027243.1/CP027243.1; plasmid p2_005078:NZ_CP027244.1/CP027244.1; plasmid pOXA58_005078:NZ_CP027245.1/CP027245.1	-	4	4088	3882	2018/03/14	2018/03/16	Complete Genome	ftp://ftp.ncbi.nlm.nih.gov/genomes/all/GCF/002/999/195/GCF_002999195.1_ASM299919v1	ftp://ftp.ncbi.nlm.nih.gov/genomes/all/GCA/002/999/195/GCA_002999195.1_ASM299919v1
Acinetobacter baumannii	AR_0088	IA	19507	SAMN04014929	PRJNA292904	Proteobacteria	Gammaproteobacteria	GCA_003006035.1	4.2283	39.0506	chromosome:NZ_CP027530.1/CP027530.1; plasmid unnamed1:NZ_CP027531.1/CP027531.1; plasmid unnamed2:NZ_CP027532.1/CP027532.1	-	3	4105	3898	2018/03/16	2018/03/20	Complete Genome	ftp://ftp.ncbi.nlm.nih.gov/genomes/all/GCF/003/006/035/GCF_003006035.1_ASM300603v1	ftp://ftp.ncbi.nlm.nih.gov/genomes/all/GCA/003/006/035/GCA_003006035.1_ASM300603v1
Acinetobacter baumannii	AR_0102	-	19507	SAMN04014943	PRJNA292904	Proteobacteria	Gammaproteobacteria	GCA_003010655.1	4.06032	39.0849	chromosome:NZ_CP027607.1/CP027607.1; plasmid unnamed1:NZ_CP027608.1/CP027608.1; plasmid unnamed2:NZ_CP027609.1/CP027609.1	-	3	3962	3795	2018/03/19	2018/03/28	Complete Genome	ftp://ftp.ncbi.nlm.nih.gov/genomes/all/GCF/003/010/655/GCF_003010655.1_ASM301065v1	ftp://ftp.ncbi.nlm.nih.gov/genomes/all/GCA/003/010/655/GCA_003010655.1_ASM301065v1
Acinetobacter baumannii	AR_0101	IA (tssB internal stop)	19507	SAMN04014942	PRJNA292904	Proteobacteria	Gammaproteobacteria	GCA_003010675.1	4.24992	39.0856	chromosome:NZ_CP027611.1/CP027611.1; plasmid unnamed:NZ_CP027610.1/CP027610.1	-	2	4163	3960	2018/03/19	2018/03/23	Complete Genome	ftp://ftp.ncbi.nlm.nih.gov/genomes/all/GCF/003/010/675/GCF_003010675.1_ASM301067v1	ftp://ftp.ncbi.nlm.nih.gov/genomes/all/GCA/003/010/675/GCA_003010675.1_ASM301067v1
Acinetobacter baumannii	AR_0056	IA	19507	SAMN04014897	PRJNA316321	Proteobacteria	Gammaproteobacteria	GCA_003029495.1	4.18838	39096	chromosome:NZ_CP027123.1/CP027123.1; plasmid unnamed1:NZ_CP027122.1/CP027122.1; plasmid unnamed2:NZ_CP027121.1/CP027121.1; plasmid unnamed3:NZ_CP027124.1/CP027124.1	-	4	4153	3925	2018/04/02	2018/05/31	Complete Genome	ftp://ftp.ncbi.nlm.nih.gov/genomes/all/GCF/003/029/495/GCF_003029495.1_ASM302949v1	ftp://ftp.ncbi.nlm.nih.gov/genomes/all/GCA/003/029/495/GCA_003029495.1_ASM302949v1
Acinetobacter baumannii	DA33098	IA (deletion of several genes)	19507	SAMN09241862	PRJNA472712	Proteobacteria	Gammaproteobacteria	GCA_003181015.1	4173	39.0762	chromosome:NZ_CP029569.1/CP029569.1; plasmid pDA33098-108:NZ_CP029570.1/CP029570.1; plasmid pDA33098-71:NZ_CP029571.1/CP029571.1; plasmid pDA33098-9:NZ_CP029573.1/CP029573.1; plasmid pDA33098-9-2:NZ_CP029572.1/CP029572.1	-	5	4141	3941	2018/05/31	2018/06/02	Complete Genome	ftp://ftp.ncbi.nlm.nih.gov/genomes/all/GCF/003/181/015/GCF_003181015.1_ASM318101v1	ftp://ftp.ncbi.nlm.nih.gov/genomes/all/GCA/003/181/015/GCA_003181015.1_ASM318101v1
Acinetobacter baumannii	XH386	IA	19507	SAMN07135565	PRJNA273343	Proteobacteria	Gammaproteobacteria	GCA_003264275.1	4.22104	39.1664	chromosome:CP021326.1; plasmid pXH386:CP021327.1	-	2	4118	3936	2018/06/25	2018/06/25	Complete Genome	-	ftp://ftp.ncbi.nlm.nih.gov/genomes/all/GCA/003/264/275/GCA_003264275.1_ASM326427v1
Acinetobacter baumannii	XH731	IA	19507	SAMN06219545	PRJNA361029	Proteobacteria	Gammaproteobacteria	GCA_003264295.1	3.97433	38.9107	chromosome:CP019217.1; plasmid pXH731:CP019218.1	-	2	3849	3656	2018/06/25	2018/06/25	Complete Genome	-	ftp://ftp.ncbi.nlm.nih.gov/genomes/all/GCA/003/264/295/GCA_003264295.1_ASM326429v1
Acinetobacter baumannii	BAL062	-	19507	SAMEA2439285	PRJEB14024	Proteobacteria	Gammaproteobacteria	GCA_900088705.1	4.05077	39.0925	chromosome 1:NZ_LT594095.1/LT594095.1; plasmid 2:NZ_LT594096.1/LT594096.1	-	2	3948	3772	2016/06/11	2017/04/24	Complete Genome	ftp://ftp.ncbi.nlm.nih.gov/genomes/all/GCF/900/088/705/GCF_900088705.1_26872B01	ftp://ftp.ncbi.nlm.nih.gov/genomes/all/GCA/900/088/705/GCA_900088705.1_26872B01
Acinetobacter baumannii	NCTC13421	IA	19507	SAMEA3146530	PRJEB6403	Proteobacteria	Gammaproteobacteria	GCA_900478145.1	4.04416	39.2	chromosome 1:NZ_LS483472.1/LS483472.1	-	1	3941	3761	2018/06/17	2018/06/25	Complete Genome	ftp://ftp.ncbi.nlm.nih.gov/genomes/all/GCF/900/478/145/GCF_900478145.1_34555_D01	ftp://ftp.ncbi.nlm.nih.gov/genomes/all/GCA/900/478/145/GCA_900478145.1_34555_D01
Acinetobacter baumannii	11510	IA (tssB internal stop)	19507	SAMN06093832	PRJNA355850	Proteobacteria	Gammaproteobacteria	GCA_001922425.2	4.09129	39.0974	chromosome:NZ_CP018861.2/CP018861.2; plasmid pAba11510a:NZ_CP018862.2/CP018862.2	-	2	3976	3800	2016/12/27	2017/09/29	Chromosome	ftp://ftp.ncbi.nlm.nih.gov/genomes/all/GCF/001/922/425/GCF_001922425.2_ASM192242v2	ftp://ftp.ncbi.nlm.nih.gov/genomes/all/GCA/001/922/425/GCA_001922425.2_ASM192242v2
Acinetobacter baumannii	S1; AB1A2	IA	19507	SAMN07977762	PRJNA417158	Proteobacteria	Gammaproteobacteria	GCA_002948475.1	4.25358	39068	chromosome:NZ_CP026943.1/CP026943.1; plasmid pAbS1_01:NZ_CP026944.1/CP026944.1; plasmid pAbS1_02:NZ_CP026945.1/CP026945.1; plasmid pAbS1_03:NZ_CP026946.1/CP026946.1	-	4	4172	3985	2018/02/21	2018/03/03	Chromosome	ftp://ftp.ncbi.nlm.nih.gov/genomes/all/GCF/002/948/475/GCF_002948475.1_ASM294847v1	ftp://ftp.ncbi.nlm.nih.gov/genomes/all/GCA/002/948/475/GCA_002948475.1_ASM294847v1
Acinetobacter baumannii	ZS3	IA	19507	SAMN07167814	PRJNA388032	Proteobacteria	Gammaproteobacteria	GCA_003202135.1	4.05804	39.2	chromosome:NZ_CP021496.1/CP021496.1	-	1	3965	3765	2018/06/07	2018/06/09	Chromosome	ftp://ftp.ncbi.nlm.nih.gov/genomes/all/GCF/003/202/135/GCF_003202135.1_ASM320213v1	ftp://ftp.ncbi.nlm.nih.gov/genomes/all/GCA/003/202/135/GCA_003202135.1_ASM320213v1
Acinetobacter baumannii	B11911	IA	19507	SAMN03771550	PRJNA286874	Proteobacteria	Gammaproteobacteria	GCA_001077565.2	4.26391	39.1281	chromosome:NZ_CP021345.1/CP021345.1; plasmid pB11911:NZ_CP021344.1/CP021344.1	-	4	4138	3948	2017/05/31	2017/06/04	Chromosome	ftp://ftp.ncbi.nlm.nih.gov/genomes/all/GCF/001/077/565/GCF_001077565.2_ASM107756v2	ftp://ftp.ncbi.nlm.nih.gov/genomes/all/GCA/001/077/565/GCA_001077565.2_ASM107756v2
Acinetobacter baumannii	AB34299	IA	19507	SAMN04457967	PRJNA311034	Proteobacteria	Gammaproteobacteria	GCA_002009115.1	3.98304	38.8603	chromosome:CP014291.1; plasmid unnamed1:CP014292.1; plasmid unnamed2:CP014293.1	-	3	3805	3496	2017/03/02	2017/03/02	Complete Genome	-	ftp://ftp.ncbi.nlm.nih.gov/genomes/all/GCA/002/009/115/GCA_002009115.1_ASM200911v1
Acinetobacter baumannii	DS002	-	19507	SAMN08637743	PRJNA437037	Proteobacteria	Gammaproteobacteria	GCA_003012895.1	3.4308	39.2	chromosome:CP027704.1	-	1	3346	2615	2018/03/21	2018/03/21	Complete Genome	-	ftp://ftp.ncbi.nlm.nih.gov/genomes/all/GCA/003/012/895/GCA_003012895.1_ASM301289v1
Acinetobacter baumannii	Ab421_GEIH-2010	IA (frameshifts in several genes)	19507	SAMN04448102	PRJNA308422	Proteobacteria	Gammaproteobacteria	GCA_001628795.1	3.97675	41	chromosome:CP014266.1	-	1	3137	2764	2016/04/22	2017/06/15	Chromosome	-	ftp://ftp.ncbi.nlm.nih.gov/genomes/all/GCA/001/628/795/GCA_001628795.1_ASM162879v1
Acinetobacter baumannii 1656-2	1656-2	IA	19507	SAMN02603494	PRJNA42153	Proteobacteria	Gammaproteobacteria	GCA_000188215.1	4.02311	39.0831	chromosome:NC_017162.1/CP001921.1; plasmid ABKp1:NC_017163.1/CP001922.1; plasmid ABKp2:NC_017164.1/CP001923.1	-	3	3922	3705	2011/02/08	2017/03/15	Complete Genome	ftp://ftp.ncbi.nlm.nih.gov/genomes/all/GCF/000/188/215/GCF_000188215.1_ASM18821v1	ftp://ftp.ncbi.nlm.nih.gov/genomes/all/GCA/000/188/215/GCA_000188215.1_ASM18821v1
Acinetobacter baumannii AB0057	AB0057	IA	19507	SAMN02603051	PRJNA21111	Proteobacteria	Gammaproteobacteria	GCA_000021245.2	4.06388	39.1897	chromosome:NC_011586.2/CP001182.2; plasmid pAB0057:NC_011585.2/CP001183.2	-	2	3971	3812	2008/11/17	2017/07/21	Complete Genome	ftp://ftp.ncbi.nlm.nih.gov/genomes/all/GCF/000/021/245/GCF_000021245.2_ASM2124v2	ftp://ftp.ncbi.nlm.nih.gov/genomes/all/GCA/000/021/245/GCA_000021245.2_ASM2124v2
Acinetobacter baumannii AB307-0294	AB307-0294	IA	19507	SAMN02603889	PRJNA30993	Proteobacteria	Gammaproteobacteria	GCA_000021145.1	3.76098	39	chromosome:NC_011595.1/CP001172.1	-	1	3544	3360	2008/11/24	2017/03/15	Complete Genome	ftp://ftp.ncbi.nlm.nih.gov/genomes/all/GCF/000/021/145/GCF_000021145.1_ASM2114v1	ftp://ftp.ncbi.nlm.nih.gov/genomes/all/GCA/000/021/145/GCA_000021145.1_ASM2114v1
Acinetobacter baumannii AC30	AC30	IA	19507	SAMN02471421	PRJNA173033	Proteobacteria	Gammaproteobacteria	GCA_000307975.2	3.92286	38.8212	chromosome:CP007577.1; plasmid pAC30a:CP007578.1; plasmid pAC30b:CP007579.1; plasmid pAC30c:CP007580.1	-	4	3729	3660	2014/04/22	2016/12/16	Complete Genome	-	ftp://ftp.ncbi.nlm.nih.gov/genomes/all/GCA/000/307/975/GCA_000307975.2_ASM30797v2
Acinetobacter baumannii ACICU	ACICU	IA	19507	SAMN02603140	PRJNA17827	Proteobacteria	Gammaproteobacteria	GCA_000018445.1	3.99676	38.9013	chromosome:NC_010611.1/CP000863.1; plasmid pACICU1:NC_010605.1/CP000864.1; plasmid pACICU2:NC_010606.1/CP000865.1	-	3	3839	3605	2008/04/15	2017/03/15	Complete Genome	ftp://ftp.ncbi.nlm.nih.gov/genomes/all/GCF/000/018/445/GCF_000018445.1_ASM1844v1	ftp://ftp.ncbi.nlm.nih.gov/genomes/all/GCA/000/018/445/GCA_000018445.1_ASM1844v1
Acinetobacter baumannii AYE	AYE	IA	19507	SAMEA3138279	PRJNA28921	Proteobacteria	Gammaproteobacteria	GCA_000069245.1	4.04873	39.3357	chromosome:NC_010410.1/CU459141.1; plasmid p1ABAYE:NC_010401.1/CU459137.1; plasmid p2ABAYE:NC_010402.1/CU459138.1; plasmid p3ABAYE:NC_010404.1/CU459140.1; plasmid p4ABAYE:NC_010403.1/CU459139.1	-	5	3900	3703	2008/02/26	2017/03/15	Complete Genome	ftp://ftp.ncbi.nlm.nih.gov/genomes/all/GCF/000/069/245/GCF_000069245.1_ASM6924v1	ftp://ftp.ncbi.nlm.nih.gov/genomes/all/GCA/000/069/245/GCA_000069245.1_ASM6924v1
Acinetobacter baumannii BJAB07104	BJAB07104	IA	19507	SAMN02604244	PRJNA74421	Proteobacteria	Gammaproteobacteria	GCA_000419385.1	4.04223	38.9501	chromosome:NC_021726.1/CP003846.1; plasmid p1BJAB07104:NC_021727.1/CP003887.1; plasmid p2BJAB07104:NC_021728.1/CP003907.1	-	3	3910	3735	2013/07/09	2017/03/15	Complete Genome	ftp://ftp.ncbi.nlm.nih.gov/genomes/all/GCF/000/419/385/GCF_000419385.1_ASM41938v1	ftp://ftp.ncbi.nlm.nih.gov/genomes/all/GCA/000/419/385/GCA_000419385.1_ASM41938v1
Acinetobacter baumannii BJAB0715	BJAB0715	IA	19507	SAMN02604245	PRJNA74423	Proteobacteria	Gammaproteobacteria	GCA_000419405.1	4.05389	38.9193	chromosome:NC_021733.1/CP003847.1; plasmid pBJAB0715:NC_021734.1/CP003848.1	-	2	3918	3726	2013/07/09	2017/03/15	Complete Genome	ftp://ftp.ncbi.nlm.nih.gov/genomes/all/GCF/000/419/405/GCF_000419405.1_ASM41940v1	ftp://ftp.ncbi.nlm.nih.gov/genomes/all/GCA/000/419/405/GCA_000419405.1_ASM41940v1
Acinetobacter baumannii BJAB0868	BJAB0868	IA	19507	SAMN02604246	PRJNA74425	Proteobacteria	Gammaproteobacteria	GCA_000419425.1	4.00582	38.9394	chromosome:NC_021729.1/CP003849.1; plasmid p1BJAB0868:NC_021730.1/CP003850.1; plasmid p2BJAB0868:NC_021731.1/CP003888.1; plasmid p3BJAB0868:NC_021732.1/CP003908.1	-	4	3861	3684	2013/07/09	2017/03/15	Complete Genome	ftp://ftp.ncbi.nlm.nih.gov/genomes/all/GCF/000/419/425/GCF_000419425.1_ASM41942v1	ftp://ftp.ncbi.nlm.nih.gov/genomes/all/GCA/000/419/425/GCA_000419425.1_ASM41942v1
Acinetobacter baumannii D1279779	D1279779	-	19507	SAMN02603576	PRJNA61919	Proteobacteria	Gammaproteobacteria	GCA_000186665.4	3.7117	38.9872	chromosome:NC_020547.2/CP003967.2; plasmid pD1279779:NC_020525.1/CP003968.1	-	2	3564	3369	2013/03/20	2017/03/16	Complete Genome	ftp://ftp.ncbi.nlm.nih.gov/genomes/all/GCF/000/186/665/GCF_000186665.3_ASM18666v4	ftp://ftp.ncbi.nlm.nih.gov/genomes/all/GCA/000/186/665/GCA_000186665.4_ASM18666v4
Acinetobacter baumannii DU202	DU202	IA	19507	SAMN02470137	PRJNA213256	Proteobacteria	Gammaproteobacteria	GCA_000498375.2	4.17896	39.3	chromosome:NZ_CP017152.1/CP017152.1	-	1	4123	3840	2016/09/16	2017/03/21	Complete Genome	ftp://ftp.ncbi.nlm.nih.gov/genomes/all/GCF/000/498/375/GCF_000498375.2_ASM49837v2	ftp://ftp.ncbi.nlm.nih.gov/genomes/all/GCA/000/498/375/GCA_000498375.2_ASM49837v2
Acinetobacter baumannii LAC-4	LAC-4	IA (deletion of several genes)	19507	SAMN02709859	PRJNA242902	Proteobacteria	Gammaproteobacteria	GCA_000786735.1	3.96844	38.9863	chromosome:NZ_CP007712.1/CP007712.1; plasmid pABLAC1:NZ_CP007713.1/CP007713.1; plasmid pABLAC2:NZ_CP007714.1/CP007714.1	-	3	3839	3591	2014/11/25	2017/03/16	Complete Genome	ftp://ftp.ncbi.nlm.nih.gov/genomes/all/GCF/000/786/735/GCF_000786735.1_ASM78673v1	ftp://ftp.ncbi.nlm.nih.gov/genomes/all/GCA/000/786/735/GCA_000786735.1_ASM78673v1
Acinetobacter baumannii MDR-TJ	MDR-TJ	IA	19507	SAMN02603104	PRJNA52959	Proteobacteria	Gammaproteobacteria	GCA_000187205.4	4.15341	39.0716	chromosome:NC_017847.1/CP003500.1; plasmid pABTJ1:NC_017848.1/CP003501.1; plasmid pABTJ2:NC_020524.1/CP004359.1	-	3	4071	3884	2012/05/02	2017/05/18	Complete Genome	ftp://ftp.ncbi.nlm.nih.gov/genomes/all/GCF/000/187/205/GCF_000187205.2_ASM18720v4	ftp://ftp.ncbi.nlm.nih.gov/genomes/all/GCA/000/187/205/GCA_000187205.4_ASM18720v4
Acinetobacter baumannii MDR-ZJ06	MDR-ZJ06	IA	19507	SAMN02603878	PRJNA28333	Proteobacteria	Gammaproteobacteria	GCA_000226275.1	4.01143	39.0425	chromosome:NC_017171.1/CP001937.1; plasmid pMDR-ZJ06:NC_017172.1/CP001938.1	-	2	3882	3667	2011/09/23	2017/03/15	Complete Genome	ftp://ftp.ncbi.nlm.nih.gov/genomes/all/GCF/000/226/275/GCF_000226275.1_ASM22627v1	ftp://ftp.ncbi.nlm.nih.gov/genomes/all/GCA/000/226/275/GCA_000226275.1_ASM22627v1
Acinetobacter baumannii NCGM 237	NCGM 237	IA	19507	SAMD00061019	PRJDB1466	Proteobacteria	Gammaproteobacteria	GCA_000828795.1	4.02192	39.1	chromosome:NZ_AP013357.1/AP013357.1	-	1	3918	3710	2013/09/26	2017/03/16	Complete Genome	ftp://ftp.ncbi.nlm.nih.gov/genomes/all/GCF/000/828/795/GCF_000828795.1_ASM82879v1	ftp://ftp.ncbi.nlm.nih.gov/genomes/all/GCA/000/828/795/GCA_000828795.1_ASM82879v1
Acinetobacter baumannii PKAB07	AB07	IA	19507	SAMN03081512	PRJNA224967	Proteobacteria	Gammaproteobacteria	GCA_000576535.1	4.24261	39.2898	chromosome:NZ_CP006963.1/CP006963.1; plasmid pPKAB07:NZ_CP006964.1/CP006964.1	-	2	3955	3725	2014/02/24	2017/03/16	Chromosome	ftp://ftp.ncbi.nlm.nih.gov/genomes/all/GCF/000/576/535/GCF_000576535.1_ASM57653v1	ftp://ftp.ncbi.nlm.nih.gov/genomes/all/GCA/000/576/535/GCA_000576535.1_ASM57653v1
Acinetobacter baumannii PR07	PR07	-	19507	SAMN02471432	PRJNA185400	Proteobacteria	Gammaproteobacteria	GCA_000372585.2	3.93717	39.5	chromosome:CP012035.1	-	1	3517	3377	2016/07/15	2016/07/15	Chromosome	-	ftp://ftp.ncbi.nlm.nih.gov/genomes/all/GCA/000/372/585/GCA_000372585.2_ASM37258v2
Acinetobacter baumannii SDF	SDF	IA	19507	SAMEA3138277	PRJNA13001	Proteobacteria	Gammaproteobacteria	GCA_000069205.1	3478	39.1264	chromosome:CU468230.2; plasmid p1ABSDF:CU468231.1; plasmid p2ABSDF:CU468232.1; plasmid p3ABSDF:CU468233.1	-	4	3664	2975	2008/02/26	2015/02/27	Chromosome	ftp://ftp.ncbi.nlm.nih.gov/genomes/all/GCF/000/069/205/GCF_000069205.1_ASM6920v1	ftp://ftp.ncbi.nlm.nih.gov/genomes/all/GCA/000/069/205/GCA_000069205.1_ASM6920v1
Acinetobacter baumannii TCDC-AB0715	TCDC-AB0715	IA	19507	SAMN02603891	PRJNA62279	Proteobacteria	Gammaproteobacteria	GCA_000189735.2	4.21801	38.8947	chromosome:CP002522.2; plasmid p1ABTCDC0715:CP002523.1; plasmid p2ABTCDC0715:CP002524.1	-	3	4010	3956	2011/02/17	2014/01/31	Complete Genome	ftp://ftp.ncbi.nlm.nih.gov/genomes/all/GCF/000/189/735/GCF_000189735.1_ASM18973v2	ftp://ftp.ncbi.nlm.nih.gov/genomes/all/GCA/000/189/735/GCA_000189735.2_ASM18973v2
Acinetobacter baumannii TYTH-1	TYTH-1	IA	19507	SAMN02603667	PRJNA74551	Proteobacteria	Gammaproteobacteria	GCA_000302575.1	3.95737	39	chromosome:NC_018706.1/CP003856.1	-	1	3795	3628	2012/10/03	2017/03/15	Complete Genome	ftp://ftp.ncbi.nlm.nih.gov/genomes/all/GCF/000/302/575/GCF_000302575.1_ASM30257v1	ftp://ftp.ncbi.nlm.nih.gov/genomes/all/GCA/000/302/575/GCA_000302575.1_ASM30257v1
Acinetobacter baumannii ZW85-1	ZW85-1	IA	19507	SAMN02641530	PRJNA219230	Proteobacteria	Gammaproteobacteria	GCA_000505685.2	3.92525	39.2009	chromosome:NC_023028.1/CP006768.1; plasmid ZW85p2:NC_023031.1/CP006769.1; plasmid pAbNDM-1:NC_019985.2/JN377410.2	-	3	3712	3539	2013/12/11	2017/03/15	Complete Genome	ftp://ftp.ncbi.nlm.nih.gov/genomes/all/GCF/000/505/685/GCF_000505685.1_ASM50568v2	ftp://ftp.ncbi.nlm.nih.gov/genomes/all/GCA/000/505/685/GCA_000505685.2_ASM50568v2
Acinetobacter baylyi DSM 14961 = CIP 107474	CIP 107474	IBA	19505	SAMN01087846	PRJNA183290	Proteobacteria	Gammaproteobacteria	GCA_000368685.1	3.61165	40.5	-	APPT01	10	3347	3222	2013/04/16	2017/04/06	Scaffold	ftp://ftp.ncbi.nlm.nih.gov/genomes/all/GCF/000/368/685/GCF_000368685.1_Acin_bayl_CIP_107474_V1	ftp://ftp.ncbi.nlm.nih.gov/genomes/all/GCA/000/368/685/GCA_000368685.1_Acin_bayl_CIP_107474_V1
Acinetobacter baylyi ADP1	ADP1	IB	19505	SAMEA3138250	PRJNA12352	Proteobacteria	Gammaproteobacteria	GCA_000046845.1	3.59862	40.4	chromosome:NC_005966.1/CR543861.1	-	1	3359	3229	2004/06/30	2017/04/06	Complete Genome	ftp://ftp.ncbi.nlm.nih.gov/genomes/all/GCF/000/046/845/GCF_000046845.1_ASM4684v1	ftp://ftp.ncbi.nlm.nih.gov/genomes/all/GCA/000/046/845/GCA_000046845.1_ASM4684v1
Acinetobacter beijerinckii ANC 3835	ANC 3835	IBA	54639	SAMN01087843	PRJNA183272	Proteobacteria	Gammaproteobacteria	GCA_000368985.1	3.54768	38.3	-	APQK01	6	3378	3219	2013/04/16	2017/04/06	Scaffold	ftp://ftp.ncbi.nlm.nih.gov/genomes/all/GCF/000/368/985/GCF_000368985.1_Acin_beij_ANC_3835_V1	ftp://ftp.ncbi.nlm.nih.gov/genomes/all/GCA/000/368/985/GCA_000368985.1_Acin_beij_ANC_3835_V1
Acinetobacter beijerinckii CIP 110307	CIP 110307	IBA	54639	SAMN01087842	PRJNA183271	Proteobacteria	Gammaproteobacteria	GCA_000369005.1	3.56333	38.3	-	APQL01	5	3397	3252	2013/04/16	2017/04/06	Scaffold	ftp://ftp.ncbi.nlm.nih.gov/genomes/all/GCF/000/369/005/GCF_000369005.1_Acin_beij_CIP_110307_V1	ftp://ftp.ncbi.nlm.nih.gov/genomes/all/GCA/000/369/005/GCA_000369005.1_Acin_beij_CIP_110307_V1
Acinetobacter bereziniae	XH901	IBA	53694	SAMN06066181	PRJNA355181	Proteobacteria	Gammaproteobacteria	GCA_002813045.1	4.50912	38.1	chromosome:NZ_CP018259.1/CP018259.1	-	1	4273	4054	2017/12/06	2017/12/08	Complete Genome	ftp://ftp.ncbi.nlm.nih.gov/genomes/all/GCF/002/813/045/GCF_002813045.1_ASM281304v1	ftp://ftp.ncbi.nlm.nih.gov/genomes/all/GCA/002/813/045/GCA_002813045.1_ASM281304v1
Acinetobacter bohemicus	ANC 5076	IBB	22587	SAMN05444586	PRJEB17536	Proteobacteria	Gammaproteobacteria	GCA_900116265.1	3.72836	39.2	-	FOZU01	104	3618	3339	2016/11/02	2017/04/06	Scaffold	ftp://ftp.ncbi.nlm.nih.gov/genomes/all/GCF/900/116/265/GCF_900116265.1_IMG-taxon_2675903032_annotated_assembly	ftp://ftp.ncbi.nlm.nih.gov/genomes/all/GCA/900/116/265/GCA_900116265.1_IMG-taxon_2675903032_annotated_assembly
Acinetobacter bohemicus ANC 3994	ANC 3994	IBB	22587	SAMN01828192	PRJNA183332	Proteobacteria	Gammaproteobacteria	GCA_000367925.1	3.65769	39.6	-	APOH01	14	3428	3225	2013/04/16	2017/10/22	Scaffold	ftp://ftp.ncbi.nlm.nih.gov/genomes/all/GCF/000/367/925/GCF_000367925.1_Acin_sp_ANC_3994_V1	ftp://ftp.ncbi.nlm.nih.gov/genomes/all/GCA/000/367/925/GCA_000367925.1_Acin_sp_ANC_3994_V1
Acinetobacter bouvetii DSM 14964 = CIP 107468	CIP 107468	IBB	54528	SAMN01087847	PRJNA183279	Proteobacteria	Gammaproteobacteria	GCA_000368865.1	3.38882	45	-	APQD01	6	3247	3078	2013/04/16	2017/10/22	Scaffold	ftp://ftp.ncbi.nlm.nih.gov/genomes/all/GCF/000/368/865/GCF_000368865.1_Acin_bouv_CIP_107468_V1	ftp://ftp.ncbi.nlm.nih.gov/genomes/all/GCA/000/368/865/GCA_000368865.1_Acin_bouv_CIP_107468_V1
Acinetobacter brisouii ANC 4119	ANC 4119	-	21653	SAMN01087848	PRJNA183292	Proteobacteria	Gammaproteobacteria	GCA_000368645.1	3.14664	41.8	-	APPR01	8	2989	2866	2013/04/16	2017/04/06	Scaffold	ftp://ftp.ncbi.nlm.nih.gov/genomes/all/GCF/000/368/645/GCF_000368645.1_Acin_bris_ANC_4119_V1	ftp://ftp.ncbi.nlm.nih.gov/genomes/all/GCA/000/368/645/GCA_000368645.1_Acin_bris_ANC_4119_V1
Acinetobacter brisouii CIP 110357	CIP 110357	-	21653	SAMN02335354	PRJNA217359	Proteobacteria	Gammaproteobacteria	GCA_000488275.1	3.14851	41.7	-	AYEU01	7	3029	2879	2013/10/29	2017/04/06	Scaffold	ftp://ftp.ncbi.nlm.nih.gov/genomes/all/GCF/000/488/275/GCF_000488275.1_Acin_bris_CIP110357_V2	ftp://ftp.ncbi.nlm.nih.gov/genomes/all/GCA/000/488/275/GCA_000488275.1_Acin_bris_CIP110357_V2
Acinetobacter calcoaceticus	CA16	IA	21985	SAMN06197019	PRJNA358196	Proteobacteria	Gammaproteobacteria	GCA_002055515.1	4.11599	38.6886	chromosome:NZ_CP020000.1/CP020000.1; plasmid pCA16:NZ_CP020001.1/CP020001.1	-	2	3967	3798	2017/03/21	2017/03/23	Complete Genome	ftp://ftp.ncbi.nlm.nih.gov/genomes/all/GCF/002/055/515/GCF_002055515.1_ASM205551v1	ftp://ftp.ncbi.nlm.nih.gov/genomes/all/GCA/002/055/515/GCA_002055515.1_ASM205551v1
Acinetobacter calcoaceticus	NCTC7364	IA	19507	SAMEA3310339	PRJEB6403	Proteobacteria	Gammaproteobacteria	GCA_900093475.1	4.12898	38.8495	chromosome 1:NZ_LT605059.1/LT605059.1; plasmid 2:NZ_LT605060.1/LT605060.1	-	2	3977	3791	2016/08/10	2017/03/18	Complete Genome	ftp://ftp.ncbi.nlm.nih.gov/genomes/all/GCF/900/093/475/GCF_900093475.1_36734_D01_2	ftp://ftp.ncbi.nlm.nih.gov/genomes/all/GCA/900/093/475/GCA_900093475.1_36734_D01_2
Acinetobacter celticus	ANC 4603	IBB	19507	SAMN05375319	PRJNA328585	Proteobacteria	Gammaproteobacteria	GCA_001707755.1	3.09	39.3	chromosome:NZ_MBDL00000000.1	-	15	2969	2829	2016/08/18	2016/08/18	contigs
Acinetobacter colistiniresistens	NIPH 1859	IBA	19512	SAMN01087859	PRJNA183227	Proteobacteria	Gammaproteobacteria	GCA_000369765.1	4.2233	41.5	-	APRZ01	8	4019	3811	2013/04/16	2017/05/18	Scaffold	ftp://ftp.ncbi.nlm.nih.gov/genomes/all/GCF/000/369/765/GCF_000369765.1_Acin_sp_NIPH_1859_V1	ftp://ftp.ncbi.nlm.nih.gov/genomes/all/GCA/000/369/765/GCA_000369765.1_Acin_sp_NIPH_1859_V1
Acinetobacter colistiniresistens	NIPH 2036	IBA (deletion of several genes)	19512	SAMN01087860	PRJNA183245	Proteobacteria	Gammaproteobacteria	GCA_000413935.1	3.89768	41.3	-	ATGK01	11	3683	3461	2013/06/21	2017/04/06	Scaffold	ftp://ftp.ncbi.nlm.nih.gov/genomes/all/GCF/000/413/935/GCF_000413935.1_Acin_sp_NIPH_2036_V1	ftp://ftp.ncbi.nlm.nih.gov/genomes/all/GCA/000/413/935/GCA_000413935.1_Acin_sp_NIPH_2036_V1
Acinetobacter defluvii	WCHA30	-	19507	SAMN05356262	PRJNA387062	Proteobacteria	Gammaproteobacteria	GCA_001704615.2	3.35	38.1	chromosome:NZ_CP029397.1	-	8		3473	2018/05/21	2018/05/21	Complete Genome
Acinetobacter equi	114	IBA	19507	SAMN04110325	PRJNA296861	Proteobacteria	Gammaproteobacteria	GCA_001307195.1	3.05427	34.9	chromosome:NZ_CP012808.1	-	1	2901	2708	2015/10/06	2015/10/06	Complete Genome
Acinetobacter gerneri DSM 14967 = CIP 107464	CIP 107464	IBB/II	53575	SAMN01087849	PRJNA183298	Proteobacteria	Gammaproteobacteria	GCA_000368565.1	4.59517	37.9	-	APPN01	42	4305	4097	2013/04/16	2017/05/18	Scaffold	ftp://ftp.ncbi.nlm.nih.gov/genomes/all/GCF/000/368/565/GCF_000368565.1_Acin_gern_CIP_107464_V1	ftp://ftp.ncbi.nlm.nih.gov/genomes/all/GCA/000/368/565/GCA_000368565.1_Acin_gern_CIP_107464_V1
Acinetobacter guillouiae	NBRC 110550	IBA	53694	SAMD00018975	PRJDB2892	Proteobacteria	Gammaproteobacteria	GCA_002370525.1	4.64842	38.3	-	-	1	4355	4164	2014/08/26	2014/08/26	Scaffold	ftp://ftp.ncbi.nlm.nih.gov/genomes/all/GCF/002/370/525/GCF_002370525.1_ASM237052v1	ftp://ftp.ncbi.nlm.nih.gov/genomes/all/GCA/002/370/525/GCA_002370525.1_ASM237052v1
Acinetobacter guillouiae CIP 63.46	CIP 63.46	IBA	53694	SAMN01828179	PRJNA183319	Proteobacteria	Gammaproteobacteria	GCA_000368145.1	4.90228	38.2	-	APOS01	16	4675	4487	2013/04/16	2017/05/18	Scaffold	ftp://ftp.ncbi.nlm.nih.gov/genomes/all/GCF/000/368/145/GCF_000368145.1_Acin_guil_CIP_63_46_V1	ftp://ftp.ncbi.nlm.nih.gov/genomes/all/GCA/000/368/145/GCA_000368145.1_Acin_guil_CIP_63_46_V1
Acinetobacter guillouiae NIPH 991	NIPH 991	IBA	53694	SAMN01087917	PRJNA183302	Proteobacteria	Gammaproteobacteria	GCA_000368485.1	4.90577	38.2	-	APPJ01	4	4587	4402	2013/04/16	2017/10/22	Scaffold	ftp://ftp.ncbi.nlm.nih.gov/genomes/all/GCF/000/368/485/GCF_000368485.1_Acin_guil_NIPH_991_V1	ftp://ftp.ncbi.nlm.nih.gov/genomes/all/GCA/000/368/485/GCA_000368485.1_Acin_guil_NIPH_991_V1
Acinetobacter gyllenbergii	FMP01	IBA	19512	SAMN03104007	PRJNA263571	Proteobacteria	Gammaproteobacteria	GCA_001682515.1	4.28491	41	-	JRVA01	25	4120	3959	2016/07/08	2017/04/06	Scaffold	ftp://ftp.ncbi.nlm.nih.gov/genomes/all/GCF/001/682/515/GCF_001682515.1_ASM168251v1	ftp://ftp.ncbi.nlm.nih.gov/genomes/all/GCA/001/682/515/GCA_001682515.1_ASM168251v1
Acinetobacter gyllenbergii NIPH 230	NIPH 230	IBA (partial deletion SP-tssH)	19512	SAMN01828185	PRJNA183325	Proteobacteria	Gammaproteobacteria	GCA_000488195.1	4.55135	41	-	AYEQ01	13	4387	4054	2013/10/29	2017/04/06	Scaffold	ftp://ftp.ncbi.nlm.nih.gov/genomes/all/GCF/000/488/195/GCF_000488195.1_Acin_gyll_NIPH_230_V1	ftp://ftp.ncbi.nlm.nih.gov/genomes/all/GCA/000/488/195/GCA_000488195.1_Acin_gyll_NIPH_230_V1
Acinetobacter haemolyticus	TJS01	-	54639	SAMN06166709	PRJNA358138	Proteobacteria	Gammaproteobacteria	GCA_001932555.1	3.53884	39.6994	chromosome:NZ_CP018871.1/CP018871.1; plasmid unnamed1:NZ_CP018872.1/CP018872.1; plasmid unnamed2:NZ_CP018873.1/CP018873.1	-	3	3469	3211	2016/12/30	2017/04/06	Complete Genome	ftp://ftp.ncbi.nlm.nih.gov/genomes/all/GCF/001/932/555/GCF_001932555.1_ASM193255v1	ftp://ftp.ncbi.nlm.nih.gov/genomes/all/GCA/001/932/555/GCA_001932555.1_ASM193255v1
Acinetobacter haemolyticus	XH900	-	54639	SAMN06066183	PRJNA355184	Proteobacteria	Gammaproteobacteria	GCA_002813065.1	3.32205	39.5852	chromosome:NZ_CP018260.1/CP018260.1; plasmid pXH901:NZ_CP018261.1/CP018261.1	-	2	3242	2941	2017/12/06	2017/12/08	Complete Genome	ftp://ftp.ncbi.nlm.nih.gov/genomes/all/GCF/002/813/065/GCF_002813065.1_ASM281306v1	ftp://ftp.ncbi.nlm.nih.gov/genomes/all/GCA/002/813/065/GCA_002813065.1_ASM281306v1
Acinetobacter indicus	SGAir0564	IBB	22584	SAMN07840123	PRJNA388547	Proteobacteria	Gammaproteobacteria	GCA_002953575.1	3.15738	45.5	chromosome:NZ_CP024620.1/CP024620.1	-	1	3053	2801	2018/02/22	2018/03/04	Complete Genome	ftp://ftp.ncbi.nlm.nih.gov/genomes/all/GCF/002/953/575/GCF_002953575.1_ASM295357v1	ftp://ftp.ncbi.nlm.nih.gov/genomes/all/GCA/002/953/575/GCA_002953575.1_ASM295357v1
Acinetobacter johnsonii XBB1	XBB1	IBB	19501	SAMN03268929	PRJNA387062	Proteobacteria	Gammaproteobacteria	GCA_001484935.1	4.08133	41.0672	chromosome:NZ_CP010350.1/CP010350.1; plasmid pXBB1-1:NZ_CP010352.1/CP010352.1; plasmid pXBB1-2:NZ_CP010353.1/CP010353.1; plasmid pXBB1-3:NZ_CP010354.1/CP010354.1; plasmid pXBB1-4:NZ_CP010355.1/CP010355.1; plasmid pXBB1-5:NZ_CP010356.1/CP010356.1; plasmid pXBB1-6:NZ_CP010357.1/CP010357.1; plasmid pXBB1-8:NZ_CP010358.1/CP010358.1; plasmid pXBB1-9:NZ_CP010351.1/CP010351.1	-	9	4045	3664	2016/01/05	2018/06/08	Complete Genome	ftp://ftp.ncbi.nlm.nih.gov/genomes/all/GCF/001/484/935/GCF_001484935.1_ASM148493v1	ftp://ftp.ncbi.nlm.nih.gov/genomes/all/GCA/001/484/935/GCA_001484935.1_ASM148493v1
Acinetobacter junii	65	-	19512	SAMN06198736	PRJNA359984	Proteobacteria	Gammaproteobacteria	GCA_001941805.1	3.37831	38.6	chromosome:NZ_CP019041.1/CP019041.1	-	1	3225	2967	2017/01/10	2017/04/06	Complete Genome	ftp://ftp.ncbi.nlm.nih.gov/genomes/all/GCF/001/941/805/GCF_001941805.1_ASM194180v1	ftp://ftp.ncbi.nlm.nih.gov/genomes/all/GCA/001/941/805/GCA_001941805.1_ASM194180v1
Acinetobacter junii	WCHAJ59	-	19512	SAMN07138956	PRJNA387062	Proteobacteria	Gammaproteobacteria	GCA_002165245.2	3.38477	38.9204	chromosome:NZ_CP028800.1/CP028800.1; plasmid p1_010059:NZ_CP028798.1/CP028798.1; plasmid p2_010059:NZ_CP028799.1/CP028799.1	-	3	3265	2995	2018/04/09	2018/04/25	Complete Genome	ftp://ftp.ncbi.nlm.nih.gov/genomes/all/GCF/002/165/245/GCF_002165245.2_ASM216524v2	ftp://ftp.ncbi.nlm.nih.gov/genomes/all/GCA/002/165/245/GCA_002165245.2_ASM216524v2
Acinetobacter junii	lzh-X15	IBA	19512	SAMN07840124	PRJNA416043	Proteobacteria	Gammaproteobacteria	GCA_002761875.1	3.28806	38.8	chromosome:NZ_CP024632.1/CP024632.1	-	1	3096	2963	2017/11/08	2017/11/10	Complete Genome	ftp://ftp.ncbi.nlm.nih.gov/genomes/all/GCF/002/761/875/GCF_002761875.1_ASM276187v1	ftp://ftp.ncbi.nlm.nih.gov/genomes/all/GCA/002/761/875/GCA_002761875.1_ASM276187v1
Acinetobacter lactucae	OTEC-02	IA	21985	SAMN06215789	PRJNA360843	Proteobacteria	Gammaproteobacteria	GCA_002076935.1	3.98171	38.8	chromosome:NZ_CP020015.1/CP020015.1	-	1	3778	3586	2017/04/03	2017/04/05	Complete Genome	ftp://ftp.ncbi.nlm.nih.gov/genomes/all/GCF/002/076/935/GCF_002076935.1_ASM207693v1	ftp://ftp.ncbi.nlm.nih.gov/genomes/all/GCA/002/076/935/GCA_002076935.1_ASM207693v1
Acinetobacter larvae	BRTC-1	IBA	19507	SAMN05520995	PRJNA338199	Proteobacteria	Gammaproteobacteria	GCA_001704115.1	3.7411	41.6	chromosome:NZ_CP016895.1	-	1	3322	3145	2016/08/12	2016/08/12	Complete Genome
Acinetobacter lwoffii	ZS207	-	21199	SAMN06191591	PRJNA359405	Proteobacteria	Gammaproteobacteria	GCA_002119785.1	3.49351	42.8485	chromosome:NZ_CP019143.1/CP019143.1; plasmid pZS-11:NZ_CP019150.1/CP019150.1; plasmid pZS-13:NZ_CP019151.1/CP019151.1; plasmid pZS-20:NZ_CP019152.1/CP019152.1; plasmid pZS-3:NZ_CP019145.1/CP019145.1; plasmid pZS-6:NZ_CP019146.1/CP019146.1; plasmid pZS-7:NZ_CP019147.1/CP019147.1; plasmid pZS-8:NZ_CP019148.1/CP019148.1; plasmid pZS-9:NZ_CP019149.1/CP019149.1; plasmid pmZS:NZ_CP019144.1/CP019144.1	-	10	3428	3133	2017/05/09	2018/01/10	Chromosome	ftp://ftp.ncbi.nlm.nih.gov/genomes/all/GCF/002/119/785/GCF_002119785.1_ASM211978v1	ftp://ftp.ncbi.nlm.nih.gov/genomes/all/GCA/002/119/785/GCA_002119785.1_ASM211978v1
Acinetobacter marinus	ANC 3699	-	19507	SAMN05421749	PRJEB15478	Proteobacteria	Gammaproteobacteria	GCA_900096915.1	2.99478	43.3	chromosome:NZ_FMYK00000000.1		22	2816	2746	2016/10/21	2016/10/21	contigs
Acinetobacter nectaris	CIP 110549	-	19507	SAMN02335355	PRJNA217360	Proteobacteria	Gammaproteobacteria	GCA_000488215.1	2.66894	36.7	chromosome:NZ_AYER00000000.1		29	2593	2474	2013/10/29	2013/10/29	Scaffold
Acinetobacter nosocomialis	6411	IA (tssC pseudogene)	21985	SAMN03263968	PRJNA270223	Proteobacteria	Gammaproteobacteria	GCA_000814165.3	4.06175	38.7533	chromosome:NZ_CP010368.1/CP010368.1; plasmid p6411-66.409kb:NZ_CP010903.1/CP010903.1; plasmid p6411-89.111kb:NZ_CP010369.1/CP010369.1; plasmid p6411-9.012kb:NZ_CP010370.2/CP010370.2	-	4	3908	3679	2015/01/05	2017/04/03	Complete Genome	ftp://ftp.ncbi.nlm.nih.gov/genomes/all/GCF/000/814/165/GCF_000814165.3_ASM81416v3	ftp://ftp.ncbi.nlm.nih.gov/genomes/all/GCA/000/814/165/GCA_000814165.3_ASM81416v3
Acinetobacter nosocomialis	SSA3	IA (tssG interrupted by IS insertion)	21985	SAMN06650244	PRJNA380857	Proteobacteria	Gammaproteobacteria	GCA_002082665.1	4.14236	38.6923	chromosome:NZ_CP020588.1/CP020588.1; plasmid pSSA3_1:NZ_CP020587.1/CP020587.1	-	2	4026	3807	2017/04/10	2017/04/13	Complete Genome	ftp://ftp.ncbi.nlm.nih.gov/genomes/all/GCF/002/082/665/GCF_002082665.1_ASM208266v1	ftp://ftp.ncbi.nlm.nih.gov/genomes/all/GCA/002/082/665/GCA_002082665.1_ASM208266v1
Acinetobacter nosocomialis	FDAARGOS_129	IA	21985	SAMN03996318	PRJNA231221	Proteobacteria	Gammaproteobacteria	GCA_002951295.1	4.00268	38.8	chromosome:NZ_CP014019.1/CP014019.1	-	1	3839	3649	2018/02/20	2018/03/04	Complete Genome	ftp://ftp.ncbi.nlm.nih.gov/genomes/all/GCF/002/951/295/GCF_002951295.1_ASM295129v1	ftp://ftp.ncbi.nlm.nih.gov/genomes/all/GCA/002/951/295/GCA_002951295.1_ASM295129v1
Acinetobacter nosocomialis	NCTC 8102	IA	21985	SAMN09197281	PRJNA471013	Proteobacteria	Gammaproteobacteria	GCA_003143895.1	4.01011	38.7	chromosome:NZ_CP029351.1/CP029351.1	-	1	3887	3700	2018/05/20	2018/05/23	Complete Genome	ftp://ftp.ncbi.nlm.nih.gov/genomes/all/GCF/003/143/895/GCF_003143895.1_ASM314389v1	ftp://ftp.ncbi.nlm.nih.gov/genomes/all/GCA/003/143/895/GCA_003143895.1_ASM314389v1
Acinetobacter oleivorans DR1	DR1	IA	21985	SAMN02603211	PRJNA46105	Proteobacteria	Gammaproteobacteria	GCA_000196795.1	4.15254	38.7	chromosome:NC_014259.1/CP002080.1	-	1	3999	3832	2010/06/21	2017/05/18	Complete Genome	ftp://ftp.ncbi.nlm.nih.gov/genomes/all/GCF/000/196/795/GCF_000196795.1_ASM19679v1	ftp://ftp.ncbi.nlm.nih.gov/genomes/all/GCA/000/196/795/GCA_000196795.1_ASM19679v1
Acinetobacter parvus DSM 16617 = CIP 108168	CIP 108168	-	19512	SAMN01828186	PRJNA183326	Proteobacteria	Gammaproteobacteria	GCA_000368025.1	2.91264	41.8	-	APOM01	9	2904	2628	2013/04/16	2017/04/10	Scaffold	ftp://ftp.ncbi.nlm.nih.gov/genomes/all/GCF/000/368/025/GCF_000368025.1_Acin_parv_CIP108168_V1	ftp://ftp.ncbi.nlm.nih.gov/genomes/all/GCA/000/368/025/GCA_000368025.1_Acin_parv_CIP108168_V1
Acinetobacter parvus NIPH 1103	NIPH 1103	-	19512	SAMN01828187	PRJNA183327	Proteobacteria	Gammaproteobacteria	GCA_000368005.1	3.01896	41.7	-	APOL01	12	2962	2690	2013/04/16	2017/04/06	Scaffold	ftp://ftp.ncbi.nlm.nih.gov/genomes/all/GCF/000/368/005/GCF_000368005.1_Acin_parv_NIPH_1103_V1	ftp://ftp.ncbi.nlm.nih.gov/genomes/all/GCA/000/368/005/GCA_000368005.1_Acin_parv_NIPH_1103_V1
Acinetobacter pittii	AP_882	IA (deletion of several genes. IS insertion in tssG )	21985	SAMN04495667	PRJNA312161	Proteobacteria	Gammaproteobacteria	GCA_001577285.1	4.2168	38.7712	chromosome:NZ_CP014477.1/CP014477.1; plasmid pNDM-AP_882:NZ_CP014478.1/CP014478.1; plasmid pOXA58-AP_882:NZ_CP014479.1/CP014479.1	-	3	4040	3785	2016/02/29	2017/04/05	Complete Genome	ftp://ftp.ncbi.nlm.nih.gov/genomes/all/GCF/001/577/285/GCF_001577285.1_ASM157728v1	ftp://ftp.ncbi.nlm.nih.gov/genomes/all/GCA/001/577/285/GCA_001577285.1_ASM157728v1
Acinetobacter pittii	IEC338SC	IA	21985	SAMN04576523	PRJNA316135	Proteobacteria	Gammaproteobacteria	GCA_001617545.1	3.9572	38.6794	chromosome:NZ_CP015145.1/CP015145.1; plasmid pIEC338SC2:NZ_CP015147.1/CP015147.1; plasmid pIEC338SC3:NZ_CP015148.1/CP015148.1; plasmid pIEC338SCOX:NZ_CP015146.1/CP015146.1	-	4	3869	3706	2016/04/08	2017/04/10	Complete Genome	ftp://ftp.ncbi.nlm.nih.gov/genomes/all/GCF/001/617/545/GCF_001617545.1_ASM161754v1	ftp://ftp.ncbi.nlm.nih.gov/genomes/all/GCA/001/617/545/GCA_001617545.1_ASM161754v1
Acinetobacter pittii	YMC2010/8/T346	IA	21985	SAMN05827444	PRJNA352745	Proteobacteria	Gammaproteobacteria	GCA_002012285.1	4.04582	38.8894	chromosome:NZ_CP017938.1/CP017938.1; plasmid unnamed1:NZ_CP017939.1/CP017939.1	-	2	3901	3691	2017/03/03	2017/03/06	Complete Genome	ftp://ftp.ncbi.nlm.nih.gov/genomes/all/GCF/002/012/285/GCF_002012285.1_ASM201228v1	ftp://ftp.ncbi.nlm.nih.gov/genomes/all/GCA/002/012/285/GCA_002012285.1_ASM201228v1
Acinetobacter pittii	XJ88	IA	21985	SAMN06187701	PRJNA359166	Proteobacteria	Gammaproteobacteria	GCA_002863745.1	4.09962	38.7866	chromosome:NZ_CP018909.1/CP018909.1; plasmid unnamed1:NZ_CP018910.1/CP018910.1	-	2	3950	3794	2018/01/05	2018/01/10	Complete Genome	ftp://ftp.ncbi.nlm.nih.gov/genomes/all/GCF/002/863/745/GCF_002863745.1_ASM286374v1	ftp://ftp.ncbi.nlm.nih.gov/genomes/all/GCA/002/863/745/GCA_002863745.1_ASM286374v1
Acinetobacter pittii	WCHAP005069	Only tssAKL-hyp3-tagX genes	21985	SAMN08382337	PRJNA387062	Proteobacteria	Gammaproteobacteria	GCA_002902805.1	4.25202	38.8976	chromosome:NZ_CP026089.1/CP026089.1; plasmid p1_005069:NZ_CP026087.1/CP026087.1; plasmid p2_005069:NZ_CP026088.1/CP026088.1; plasmid pOXA58_005069:NZ_CP026086.1/CP026086.1	-	4	4175	3923	2018/01/28	2018/01/31	Complete Genome	ftp://ftp.ncbi.nlm.nih.gov/genomes/all/GCF/002/902/805/GCF_002902805.1_ASM290280v1	ftp://ftp.ncbi.nlm.nih.gov/genomes/all/GCA/002/902/805/GCA_002902805.1_ASM290280v1
Acinetobacter pittii	WCHAP100004	Only tssAKL-hyp3-tagX genes	21985	SAMN08031286	PRJNA387062	Proteobacteria	Gammaproteobacteria	GCA_002999115.1	4.15095	38.7994	chromosome:NZ_CP027250.1/CP027250.1; plasmid p1_100004:NZ_CP027247.1/CP027247.1; plasmid p2_100004:NZ_CP027248.1/CP027248.1; plasmid pOXA58_100004:NZ_CP027249.1/CP027249.1	-	4	4077	3811	2018/03/14	2018/03/19	Complete Genome	ftp://ftp.ncbi.nlm.nih.gov/genomes/all/GCF/002/999/115/GCF_002999115.1_ASM299911v1	ftp://ftp.ncbi.nlm.nih.gov/genomes/all/GCA/002/999/115/GCA_002999115.1_ASM299911v1
Acinetobacter pittii	WCHAP100020	Only tssAKL-hyp3-tagX genes	21985	SAMN08031302	PRJNA387062	Proteobacteria	Gammaproteobacteria	GCA_002999215.2	3.95648	38.8595	chromosome:NZ_CP027254.2/CP027254.2; plasmid p1_100020:NZ_CP027251.2/CP027251.2; plasmid p2_100020:NZ_CP027252.2/CP027252.2; plasmid pOXA58_100020:NZ_CP027253.1/CP027253.1	-	4	3862	3626	2018/03/14	2018/05/01	Complete Genome	ftp://ftp.ncbi.nlm.nih.gov/genomes/all/GCF/002/999/215/GCF_002999215.2_ASM299921v2	ftp://ftp.ncbi.nlm.nih.gov/genomes/all/GCA/002/999/215/GCA_002999215.2_ASM299921v2
Acinetobacter pittii	WCHAP005046	Only tssAKL-hyp3-tagX genes	21985	SAMN08364583	PRJNA387062	Proteobacteria	Gammaproteobacteria	GCA_003051965.1	4.25333	39.0056	chromosome:NZ_CP028574.1/CP028574.1; plasmid p1_005046:NZ_CP028569.1/CP028569.1; plasmid p2_005046:NZ_CP028570.1/CP028570.1; plasmid p3_005046:NZ_CP028571.1/CP028571.1; plasmid p4_005046:NZ_CP028572.1/CP028572.1; plasmid pOXA58_005046:NZ_CP028573.1/CP028573.1	-	6	4213	3946	2018/04/16	2018/04/25	Complete Genome	ftp://ftp.ncbi.nlm.nih.gov/genomes/all/GCF/003/051/965/GCF_003051965.1_ASM305196v1	ftp://ftp.ncbi.nlm.nih.gov/genomes/all/GCA/003/051/965/GCA_003051965.1_ASM305196v1
Acinetobacter pittii PHEA-2	PHEA-2	IA	21985	SAMN02603040	PRJNA51267	Proteobacteria	Gammaproteobacteria	GCA_000191145.1	3.86253	38.8	chromosome:NC_016603.1/CP002177.1	-	1	3674	3599	2011/03/03	2017/08/30	Complete Genome	ftp://ftp.ncbi.nlm.nih.gov/genomes/all/GCF/000/191/145/GCF_000191145.1_ASM19114v1	ftp://ftp.ncbi.nlm.nih.gov/genomes/all/GCA/000/191/145/GCA_000191145.1_ASM19114v1
Acinetobacter populi	PBJ7	II	19507	SAMN06891249	PRJNA385503	Proteobacteria	Gammaproteobacteria	GCA_002174125.1	3.6867	40.2	chromosome:NZ_NEXX00000000.1	-	12	3420	3292	2017/06/06	2017/06/06	contigs
Acinetobacter pragensis	ANC 4149	IBB	19507	SAMN04510421	PRJNA312928	Proteobacteria	Gammaproteobacteria	GCA_001605895.1	3.70639	44.1	chromosome:NZ_LUAW00000000.1		72	3593	3393	2016/04/04	2016/04/04	Scaffold
Acinetobacter proteolyticus	2P01AA	IBA	19512	SAMN08124307	PRJNA420896	Proteobacteria	Gammaproteobacteria	GCA_002835245.1	4.3288	41.1	-	PISJ01	36	4200	4020	2017/12/12	2017/12/14	Scaffold	ftp://ftp.ncbi.nlm.nih.gov/genomes/all/GCF/002/835/245/GCF_002835245.1_ASM283524v1	ftp://ftp.ncbi.nlm.nih.gov/genomes/all/GCA/002/835/245/GCA_002835245.1_ASM283524v1
Acinetobacter puyangensis	ANC 4466	-	19507	SAMN05421731	PRJEB15468	Proteobacteria	Gammaproteobacteria	GCA_900096995.1	3.78122	40.2	chromosome:NZ_OANT00000000.1	-	35	3513	3441	2017/09/28	2017/09/28	scaffolds
Acinetobacter qingfengensis	ANC 4671	-	19507	SAMN05846377	PRJNA344849	Proteobacteria	Gammaproteobacteria	GCA_001753595.1	3.14077	38.1	chromosome:NZ_MKKK00000000.1	-	74	2935	2830	2016/10/06	2016/10/06	contigs
Acinetobacter radioresistens	LH6	IBA	19504	SAMN09423269	PRJNA475995	Proteobacteria	Gammaproteobacteria	GCA_003258335.1	3.08978	41.8	chromosome:NZ_CP030031.1/CP030031.1	-	1	2902	2756	2018/06/20	2018/06/22	Complete Genome	ftp://ftp.ncbi.nlm.nih.gov/genomes/all/GCF/003/258/335/GCF_003258335.1_ASM325833v1	ftp://ftp.ncbi.nlm.nih.gov/genomes/all/GCA/003/258/335/GCA_003258335.1_ASM325833v1
Acinetobacter rudis CIP 110305	CIP 110305	I (incomplete)/II	21654	SAMN01087851	PRJNA183283	Proteobacteria	Gammaproteobacteria	GCA_000413895.1	4.06669	39.2	-	ATGI01	11	3674	3503	2013/06/21	2017/04/10	Scaffold	ftp://ftp.ncbi.nlm.nih.gov/genomes/all/GCF/000/413/895/GCF_000413895.1_Acin_rudi_CIP_110305_V1	ftp://ftp.ncbi.nlm.nih.gov/genomes/all/GCA/000/413/895/GCA_000413895.1_Acin_rudi_CIP_110305_V1
Acinetobacter schindleri	ACE	IBB	21199	SAMN04956557	PRJNA320745	Proteobacteria	Gammaproteobacteria	GCA_001971565.1	3.26805	42.6093	chromosome:NZ_CP015615.1/CP015615.1; plasmid p1AsACE:NZ_CP015616.1/CP015616.1; plasmid p2AsACE:NZ_CP015617.1/CP015617.1; plasmid p3AsACE:NZ_CP015618.1/CP015618.1; plasmid p4AsACE:NZ_CP015619.1/CP015619.1; plasmid p5AsACE:NZ_CP015620.1/CP015620.1; plasmid p6AsACE:NZ_CP015621.1/CP015621.1	-	7	3186	2975	2017/01/26	2017/10/22	Complete Genome	ftp://ftp.ncbi.nlm.nih.gov/genomes/all/GCF/001/971/565/GCF_001971565.1_ASM197156v1	ftp://ftp.ncbi.nlm.nih.gov/genomes/all/GCA/001/971/565/GCA_001971565.1_ASM197156v1
Acinetobacter schindleri	SGAir0122	IBB (frameshift in tssA)	21199	SAMN08222738	PRJNA388547	Proteobacteria	Gammaproteobacteria	GCA_003072585.1	3.28532	42.5349	chromosome:NZ_CP025618.1/CP025618.1; plasmid pSGAir0122:NZ_CP025619.1/CP025619.1	-	2	3206	2853	2018/04/26	2018/04/28	Complete Genome	ftp://ftp.ncbi.nlm.nih.gov/genomes/all/GCF/003/072/585/GCF_003072585.1_ASM307258v1	ftp://ftp.ncbi.nlm.nih.gov/genomes/all/GCA/003/072/585/GCA_003072585.1_ASM307258v1
Acinetobacter seifertii	NIPH 973	IA	21985	SAMN01828183	PRJNA183323	Proteobacteria	Gammaproteobacteria	GCA_000368065.1	4.23169	38.6	-	APOO01	16	4180	3890	2013/04/16	2017/08/03	Scaffold	ftp://ftp.ncbi.nlm.nih.gov/genomes/all/GCF/000/368/065/GCF_000368065.1_Acin_sp_NIPH_973_V1	ftp://ftp.ncbi.nlm.nih.gov/genomes/all/GCA/000/368/065/GCA_000368065.1_Acin_sp_NIPH_973_V1
Acinetobacter seifertii	MI30-324	IA	21985	SAMN08010932	PRJNA417551	Proteobacteria	Gammaproteobacteria	GCA_002794295.1	4.05108	38.4	-	PGPD01	112	3807	3650	2017/11/20	2018/01/15	Scaffold	ftp://ftp.ncbi.nlm.nih.gov/genomes/all/GCF/002/794/295/GCF_002794295.1_ASM279429v1	ftp://ftp.ncbi.nlm.nih.gov/genomes/all/GCA/002/794/295/GCA_002794295.1_ASM279429v1
Acinetobacter seifertii	V1371	IA	21985	SAMN08010934	PRJNA417551	Proteobacteria	Gammaproteobacteria	GCA_002795345.1	3.98728	38.4	-	PHFG01	260	3876	3666	2017/11/26	2018/01/15	Scaffold	ftp://ftp.ncbi.nlm.nih.gov/genomes/all/GCF/002/795/345/GCF_002795345.1_ASM279534v1	ftp://ftp.ncbi.nlm.nih.gov/genomes/all/GCA/002/795/345/GCA_002795345.1_ASM279534v1
Acinetobacter soli	GFJ2	IBA	19505	SAMN05554081	PRJNA336080	Proteobacteria	Gammaproteobacteria	GCA_001953195.1	3.63635	42.8246	chromosome:NZ_CP016896.1/CP016896.1; plasmid pGFJ1:NZ_CP016897.1/CP016897.1; plasmid pGFJ2:NZ_CP016898.1/CP016898.1; plasmid pGFJ3:NZ_CP016899.1/CP016899.1; plasmid pGFJ4:NZ_CP016900.1/CP016900.1; plasmid pGFJ5:NZ_CP016901.1/CP016901.1; plasmid pGFJ6:NZ_CP016902.1/CP016902.1; plasmid pGFJ7:NZ_CP016903.1/CP016903.1	-	8	3451	3305	2017/01/17	2017/04/06	Complete Genome	ftp://ftp.ncbi.nlm.nih.gov/genomes/all/GCF/001/953/195/GCF_001953195.1_ASM195319v1	ftp://ftp.ncbi.nlm.nih.gov/genomes/all/GCA/001/953/195/GCA_001953195.1_ASM195319v1
Acinetobacter sp. ACNIH1	ACNIH1	IBB	21199	SAMN03455971	PRJNA430813	Proteobacteria	Gammaproteobacteria	GCA_002934695.1	3.69616	41.8371	chromosome:NZ_CP026420.1/CP026420.1; plasmid pACI-148e:NZ_CP026424.1/CP026424.1; plasmid pACI-3bd5:NZ_CP026421.1/CP026421.1; plasmid pACI-a283:NZ_CP026422.1/CP026422.1; plasmid pACI-b25a:NZ_CP026423.1/CP026423.1; plasmid pACI-df08:NZ_CP026426.1/CP026426.1; plasmid pNDM-9c17:NZ_CP026425.1/CP026425.1; plasmid unnamed:NZ_CP026427.1/CP026427.1	-	8	3646	3257	2018/02/04	2018/02/24	Complete Genome	ftp://ftp.ncbi.nlm.nih.gov/genomes/all/GCF/002/934/695/GCF_002934695.1_ASM293469v1	ftp://ftp.ncbi.nlm.nih.gov/genomes/all/GCA/002/934/695/GCA_002934695.1_ASM293469v1
Acinetobacter sp. ACNIH2	ACNIH2	-	23393	SAMN04287023	PRJNA430813	Proteobacteria	Gammaproteobacteria	GCA_002934965.1	4.16927	40.2412	chromosome:NZ_CP026412.1/CP026412.1; plasmid pACI-235c:NZ_CP026414.1/CP026414.1; plasmid pACI-3569:NZ_CP026416.1/CP026416.1; plasmid pACI-35f6:NZ_CP026413.1/CP026413.1; plasmid pACI-55cf:NZ_CP026415.1/CP026415.1; plasmid pACI-6db8:NZ_CP026419.1/CP026419.1; plasmid pACI-c6b4:NZ_CP026417.1/CP026417.1; plasmid pKPC-8dee:NZ_CP026418.1/CP026418.1	-	8	4044	3770	2018/02/04	2018/02/24	Complete Genome	ftp://ftp.ncbi.nlm.nih.gov/genomes/all/GCF/002/934/965/GCF_002934965.1_ASM293496v1	ftp://ftp.ncbi.nlm.nih.gov/genomes/all/GCA/002/934/965/GCA_002934965.1_ASM293496v1
Acinetobacter sp. DUT-2	DUT-2	-	21985	SAMN04525297	PRJNA313514	Proteobacteria	Gammaproteobacteria	GCA_001581975.1	4.07267	38.8315	chromosome:CP014651.1; plasmid unnamed1:CP014652.1; plasmid unnamed2:CP014653.1; plasmid unnamed3:CP014654.1; plasmid unnamed4:CP014655.1; plasmid unnamed5:CP014656.1	-	6	3842	3374	2016/03/08	2016/03/08	Complete Genome	-	ftp://ftp.ncbi.nlm.nih.gov/genomes/all/GCA/001/581/975/GCA_001581975.1_ASM158197v1
Acinetobacter sp. LoGeW2-3	LoGeW2-3	IBB	21199	SAMN06111671	PRJNA356292	Proteobacteria	Gammaproteobacteria	GCA_002688565.1	3.35773	42329	chromosome:NZ_CP024011.1/CP024011.1; plasmid unnamed1:NZ_CP024012.1/CP024012.1	-	2	3240	3052	2017/10/24	2017/10/28	Complete Genome	ftp://ftp.ncbi.nlm.nih.gov/genomes/all/GCF/002/688/565/GCF_002688565.1_ASM268856v1	ftp://ftp.ncbi.nlm.nih.gov/genomes/all/GCA/002/688/565/GCA_002688565.1_ASM268856v1
Acinetobacter sp. NCu2D-2	NCu2D-2	-	21199	SAMN04572529	PRJNA315981	Proteobacteria	Gammaproteobacteria	GCA_001647675.1	3.04828	40.0475	chromosome:NZ_CP015594.1/CP015594.1; plasmid unnamed:NZ_CP015595.1/CP015595.1	-	2	2919	2720	2016/05/19	2018/01/03	Complete Genome	ftp://ftp.ncbi.nlm.nih.gov/genomes/all/GCF/001/647/675/GCF_001647675.1_ASM164767v1	ftp://ftp.ncbi.nlm.nih.gov/genomes/all/GCA/001/647/675/GCA_001647675.1_ASM164767v1
Acinetobacter sp. SWBY1	SWBY1	-	21199	SAMN08449481	PRJNA432443	Proteobacteria	Gammaproteobacteria	GCA_002946595.1	2.95304	41.3561	chromosome:NZ_CP026616.1/CP026616.1; plasmid pSWBY1:NZ_CP026617.1/CP026617.1	-	2	2847	2647	2018/02/26	2018/03/02	Complete Genome	ftp://ftp.ncbi.nlm.nih.gov/genomes/all/GCF/002/946/595/GCF_002946595.1_ASM294659v1	ftp://ftp.ncbi.nlm.nih.gov/genomes/all/GCA/002/946/595/GCA_002946595.1_ASM294659v1
Acinetobacter sp. TGL-Y2	TGL-Y2	IBA	52512	SAMN04002505	PRJNA293381	Proteobacteria	Gammaproteobacteria	GCA_001612555.1	3.69129	39.8756	chromosome:NZ_CP015110.1/CP015110.1; plasmid unnamed1:NZ_CP015111.1/CP015111.1; plasmid unnamed2:NZ_CP015112.1/CP015112.1	-	3	3623	3354	2016/04/07	2017/04/06	Complete Genome	ftp://ftp.ncbi.nlm.nih.gov/genomes/all/GCF/001/612/555/GCF_001612555.1_ASM161255v1	ftp://ftp.ncbi.nlm.nih.gov/genomes/all/GCA/001/612/555/GCA_001612555.1_ASM161255v1
Acinetobacter sp. TTH0-4	TTH0-4	-	22587	SAMN04008121	PRJNA293585	Proteobacteria	Gammaproteobacteria	GCA_001278715.1	2.96245	38.7	chromosome:NZ_CP012608.1/CP012608.1	-	1	2856	2654	2015/09/04	2017/04/06	Complete Genome	ftp://ftp.ncbi.nlm.nih.gov/genomes/all/GCF/001/278/715/GCF_001278715.1_ASM127871v1	ftp://ftp.ncbi.nlm.nih.gov/genomes/all/GCA/001/278/715/GCA_001278715.1_ASM127871v1
Acinetobacter sp. WCHA45	WCHA45	-	54639	SAMN07138955	PRJNA387062	Proteobacteria	Gammaproteobacteria	GCA_002165255.2	3.09226	39.1441	chromosome:NZ_CP028561.1/CP028561.1; plasmid p1_010045:NZ_CP028556.1/CP028556.1; plasmid p2_010045:NZ_CP028557.1/CP028557.1; plasmid p3_010045:NZ_CP028558.1/CP028558.1; plasmid p4_010045:NZ_CP028559.1/CP028559.1; plasmid pNDM1_010045:NZ_CP028560.1/CP028560.1	-	6	3036	2755	2018/04/05	2018/06/22	Complete Genome	ftp://ftp.ncbi.nlm.nih.gov/genomes/all/GCF/002/165/255/GCF_002165255.2_ASM216525v2	ftp://ftp.ncbi.nlm.nih.gov/genomes/all/GCA/002/165/255/GCA_002165255.2_ASM216525v2
Acinetobacter tandoii DSM 14970 = CIP 107469	CIP 107469	IBA	23393	SAMN01087852	PRJNA183270	Proteobacteria	Gammaproteobacteria	GCA_000400735.1	4.07892	40.1	-	AQFM01	28	3982	3755	2013/05/20	2017/04/06	Scaffold	ftp://ftp.ncbi.nlm.nih.gov/genomes/all/GCF/000/400/735/GCF_000400735.1_Acin_tand_CIP_107469_V1	ftp://ftp.ncbi.nlm.nih.gov/genomes/all/GCA/000/400/735/GCA_000400735.1_Acin_tand_CIP_107469_V1
Acinetobacter towneri DSM 14962 = CIP 107472	CIP 107472	IBB (tssH interrupted by IS insertion)	21199	SAMN01087853	PRJNA183285	Proteobacteria	Gammaproteobacteria	GCA_000368785.1	2.95235	41.3	-	APPY01	42	2838	2638	2013/04/16	2017/10/21	Scaffold	ftp://ftp.ncbi.nlm.nih.gov/genomes/all/GCF/000/368/785/GCF_000368785.1_Acin_town_CIP_107472_V1	ftp://ftp.ncbi.nlm.nih.gov/genomes/all/GCA/000/368/785/GCA_000368785.1_Acin_town_CIP_107472_V1
Acinetobacter ursingii	blaTEM-116	-	19506	SAMN08524379	PRJNA433944	Proteobacteria	Gammaproteobacteria	GCA_002943125.1	3.57819	40	-	PTPV01	194	3379	3165	2018/02/25	2018/03/02	Scaffold	ftp://ftp.ncbi.nlm.nih.gov/genomes/all/GCF/002/943/125/GCF_002943125.1_ASM294312v1	ftp://ftp.ncbi.nlm.nih.gov/genomes/all/GCA/002/943/125/GCA_002943125.1_ASM294312v1
Acinetobacter ursingii	UMB1319	-	-	SAMN07511379	PRJNA316969	Proteobacteria	Gammaproteobacteria	GCA_002872035.1	3.73159	29.6	-	PNHY01	162	4379	4191	2018/01/10	2018/01/10	Scaffold	-	ftp://ftp.ncbi.nlm.nih.gov/genomes/all/GCA/002/872/035/GCA_002872035.1_ASM287203v1
Acinetobacter ursingii ANC 3649	ANC 3649	-	19506	SAMN01087839	PRJNA183280	Proteobacteria	Gammaproteobacteria	GCA_000368845.1	3.82548	39.9	-	APQC01	5	3621	3384	2013/04/16	2017/04/01	Scaffold	ftp://ftp.ncbi.nlm.nih.gov/genomes/all/GCF/000/368/845/GCF_000368845.1_Acin_ursi_NIPH_ANC_3649_V1	ftp://ftp.ncbi.nlm.nih.gov/genomes/all/GCA/000/368/845/GCA_000368845.1_Acin_ursi_NIPH_ANC_3649_V1
Acinetobacter ursingii DSM 16037 = CIP 107286	CIP 107286	-	19506	SAMN01087837	PRJNA183282	Proteobacteria	Gammaproteobacteria	GCA_000368825.1	3.53574	40.2	-	APQA01	10	3312	3107	2013/04/16	2017/04/01	Scaffold	ftp://ftp.ncbi.nlm.nih.gov/genomes/all/GCF/000/368/825/GCF_000368825.1_Acin_ursi_CIP_107286_V1	ftp://ftp.ncbi.nlm.nih.gov/genomes/all/GCA/000/368/825/GCA_000368825.1_Acin_ursi_CIP_107286_V1
Acinetobacter ursingii NIPH 706	NIPH 706	-	19506	SAMN01087838	PRJNA183281	Proteobacteria	Gammaproteobacteria	GCA_000369885.1	3.51004	40	-	APQB01	20	3381	3193	2013/04/16	2017/04/01	Scaffold	ftp://ftp.ncbi.nlm.nih.gov/genomes/all/GCF/000/369/885/GCF_000369885.1_Acin_ursi_NIPH_706_V1	ftp://ftp.ncbi.nlm.nih.gov/genomes/all/GCA/000/369/885/GCA_000369885.1_Acin_ursi_NIPH_706_V1
