# Supplementary material for: Bioinformatic Analysis of the Type VI Secretion System and Its Potential Toxins in the Acinetobacter Genus
Source: Front Microbiol. 2019 Nov 1;10:2519. doi: 10.3389/fmicb.2019.02519 (PMC6838775; doi:10.3389/fmicb.2019.02519)
Supplement: TABLE S2 — BlastP-homology search for VgrG domain-containing proteins in Acinetobacter spp. [file Table_2.XLS]

## Sheet: Sheet2
Table S2. BlastP-homology search for VgrG domain-containing proteins in Acinetobacter spp.
Query gene acc. No	Subject protein accession number (1)	Organism	Class	% identity	alignment length	mismatches	gap opens	q. start	q. end	q. cov	s. start	s. end	evalue	bit score
DSM30011_13325_921_aa_1_631	SNQ29619.1	Acinetobacter apis	Standard	65.66	632	213	2	4	631	99	3	634	0.0	865	(1) split vgrG domains are highlighted in yellow
DSM30011_13325_921_aa_1_631	SNQ29692.1	Acinetobacter apis	Standard	65.82	632	212	2	4	631	99	3	634	0.0	869
DSM30011_13325_921_aa_1_631	SNQ29792.1	Acinetobacter apis	Standard	66.93	635	206	2	1	631	100	1	635	0.0	897
DSM30011_13325_921_aa_1_631	AIA51579.1	Acinetobacter baumannii	Standard	72.35	633	173	1	1	631	100	1	633	0.0	965
DSM30011_13325_921_aa_1_631	AIA52787.1	Acinetobacter baumannii	Standard	70.19	634	186	1	1	631	100	1	634	0.0	936
DSM30011_13325_921_aa_1_631	AIL73927.1	Acinetobacter baumannii	Standard	71.56	633	178	1	1	631	100	1	633	0.0	955
DSM30011_13325_921_aa_1_631	AIL75044.1	Acinetobacter baumannii	Standard	90.17	631	62	0	1	631	100	1	631	0.0	1202
DSM30011_13325_921_aa_1_631	AIL75208.1	Acinetobacter baumannii	Standard	70.50	634	184	1	1	631	100	1	634	0.0	941
DSM30011_13325_921_aa_1_631	AIL77858.1	Acinetobacter baumannii	Standard	70.03	634	187	1	1	631	100	1	634	0.0	935
DSM30011_13325_921_aa_1_631	AIL78116.1	Acinetobacter baumannii	Standard	90.17	631	62	0	1	631	100	1	631	0.0	1201
DSM30011_13325_921_aa_1_631	AIL79662.1	Acinetobacter baumannii	Standard	72.20	633	174	1	1	631	100	1	633	0.0	960
DSM30011_13325_921_aa_1_631	AIS05824.1	Acinetobacter baumannii	Standard	90.17	631	62	0	1	631	100	1	631	0.0	1201
DSM30011_13325_921_aa_1_631	AIS05974.1	Acinetobacter baumannii	Standard	70.03	634	187	1	1	631	100	1	634	0.0	935
DSM30011_13325_921_aa_1_631	AIS08233.1	Acinetobacter baumannii	Standard	72.20	633	174	1	1	631	100	1	633	0.0	960
DSM30011_13325_921_aa_1_631	AJB65423.1	Acinetobacter baumannii	Standard	72.35	633	173	1	1	631	100	1	633	0.0	963
DSM30011_13325_921_aa_1_631	AJB67373.1	Acinetobacter baumannii	Standard	70.19	634	186	1	1	631	100	1	634	0.0	937
DSM30011_13325_921_aa_1_631	AJB67545.1	Acinetobacter baumannii	Standard	89.86	631	64	0	1	631	100	1	631	0.0	1199
DSM30011_13325_921_aa_1_631	AJF81071.1	Acinetobacter baumannii	Standard	89.86	631	64	0	1	631	100	1	631	0.0	1199
DSM30011_13325_921_aa_1_631	AJF81266.1	Acinetobacter baumannii	Standard	69.87	634	188	1	1	631	100	1	634	0.0	934
DSM30011_13325_921_aa_1_631	AJF83488.1	Acinetobacter baumannii	Standard	72.51	633	172	1	1	631	100	1	633	0.0	963
DSM30011_13325_921_aa_1_631	AKA29911.1	Acinetobacter baumannii	Standard	72.51	633	172	1	1	631	100	1	633	0.0	963
DSM30011_13325_921_aa_1_631	AKA32341.1	Acinetobacter baumannii	Standard	69.87	634	188	1	1	631	100	1	634	0.0	934
DSM30011_13325_921_aa_1_631	AKA32534.1	Acinetobacter baumannii	Standard	89.70	631	65	0	1	631	100	1	631	0.0	1197
DSM30011_13325_921_aa_1_631	AKJ44094.1	Acinetobacter baumannii	Standard	72.35	633	173	1	1	631	100	1	633	0.0	965
DSM30011_13325_921_aa_1_631	AKJ46335.1	Acinetobacter baumannii	Standard	70.19	634	186	1	1	631	100	1	634	0.0	936
DSM30011_13325_921_aa_1_631	AKJ46479.1	Acinetobacter baumannii	Standard	90.02	631	63	0	1	631	100	1	631	0.0	1199
DSM30011_13325_921_aa_1_631	AKQ27384.1	Acinetobacter baumannii	Standard	74.37	636	158	1	1	631	100	2	637	0.0	995
DSM30011_13325_921_aa_1_631	AKQ28072.1	Acinetobacter baumannii	Standard	95.88	631	26	0	1	631	100	1	631	0.0	1267
DSM30011_13325_921_aa_1_631	AKQ28498.1	Acinetobacter baumannii	Standard	74.84	636	155	1	1	631	100	1	636	0.0	999
DSM30011_13325_921_aa_1_631	AKQ28960.1	Acinetobacter baumannii	Standard	72.35	633	173	1	1	631	100	1	633	0.0	965
DSM30011_13325_921_aa_1_631	AKQ31080.1	Acinetobacter baumannii	Standard	75.16	636	153	1	1	631	100	2	637	0.0	1001
DSM30011_13325_921_aa_1_631	AKQ32254.1	Acinetobacter baumannii	Standard	75.16	636	153	1	1	631	100	1	636	0.0	1003
DSM30011_13325_921_aa_1_631	ALJ86145.1	Acinetobacter baumannii	Standard	72.51	633	172	1	1	631	100	1	633	0.0	960
DSM30011_13325_921_aa_1_631	ALJ88431.1	Acinetobacter baumannii	Standard	69.87	634	188	1	1	631	100	1	634	0.0	934
DSM30011_13325_921_aa_1_631	ALJ88607.1	Acinetobacter baumannii	Standard	89.86	631	64	0	1	631	100	1	631	0.0	1199
DSM30011_13325_921_aa_1_631	ALX97692.1	Acinetobacter baumannii	Standard	72.35	633	173	1	1	631	100	1	633	0.0	965
DSM30011_13325_921_aa_1_631	ALY00046.1	Acinetobacter baumannii	Standard	70.19	634	186	1	1	631	100	1	634	0.0	936
DSM30011_13325_921_aa_1_631	ALY00198.1	Acinetobacter baumannii	Standard	90.02	631	63	0	1	631	100	1	631	0.0	1199
DSM30011_13325_921_aa_1_631	ALY01287.1	Acinetobacter baumannii	Standard	74.69	636	156	1	1	631	100	1	636	0.0	995
DSM30011_13325_921_aa_1_631	AMC14823.1	Acinetobacter baumannii	Standard	90.02	631	63	0	1	631	100	1	631	0.0	1199
DSM30011_13325_921_aa_1_631	AMC14961.1	Acinetobacter baumannii	Standard	70.19	634	186	1	1	631	100	1	634	0.0	936
DSM30011_13325_921_aa_1_631	AMC17239.1	Acinetobacter baumannii	Standard	72.35	633	173	1	1	631	100	1	633	0.0	965
DSM30011_13325_921_aa_1_631	AMC17447.1	Acinetobacter baumannii	Standard	74.69	636	156	1	1	631	100	1	636	0.0	995
DSM30011_13325_921_aa_1_631	AML64160.1	Acinetobacter baumannii	Standard	70.19	634	186	1	1	631	100	1	634	0.0	936
DSM30011_13325_921_aa_1_631	AML66503.1	Acinetobacter baumannii	Standard	90.02	631	63	0	1	631	100	1	631	0.0	1199
DSM30011_13325_921_aa_1_631	AML66638.1	Acinetobacter baumannii	Standard	70.19	634	186	1	1	631	100	1	634	0.0	936
DSM30011_13325_921_aa_1_631	AML68753.1	Acinetobacter baumannii	Standard	72.35	633	173	1	1	631	100	1	633	0.0	965
DSM30011_13325_921_aa_1_631	AML71329.1	Acinetobacter baumannii	Standard	70.19	634	186	1	1	631	100	1	634	0.0	936
DSM30011_13325_921_aa_1_631	AML72783.1	Acinetobacter baumannii	Standard	72.35	633	173	1	1	631	100	1	633	0.0	965
DSM30011_13325_921_aa_1_631	AML74886.1	Acinetobacter baumannii	Standard	70.19	634	186	1	1	631	100	1	634	0.0	936
DSM30011_13325_921_aa_1_631	AML75040.1	Acinetobacter baumannii	Standard	90.02	631	63	0	1	631	100	1	631	0.0	1199
DSM30011_13325_921_aa_1_631	AML76087.1	Acinetobacter baumannii	Standard	75.16	636	153	1	1	631	100	1	636	0.0	1003
DSM30011_13325_921_aa_1_631	AMM99723.1	Acinetobacter baumannii	Standard	75.16	636	153	1	1	631	100	1	636	0.0	1002
DSM30011_13325_921_aa_1_631	AMN01065.1	Acinetobacter baumannii	Standard	74.53	636	157	1	1	631	100	2	637	0.0	991
DSM30011_13325_921_aa_1_631	AMN03280.1	Acinetobacter baumannii	Standard	72.35	633	173	1	1	631	100	1	633	0.0	965
DSM30011_13325_921_aa_1_631	ANA38891.1	Acinetobacter baumannii	Standard	72.20	633	174	1	1	631	100	1	633	0.0	960
DSM30011_13325_921_aa_1_631	ANB89253.1	Acinetobacter baumannii	Standard	70.19	634	186	1	1	631	100	1	634	0.0	936
DSM30011_13325_921_aa_1_631	ANB89397.1	Acinetobacter baumannii	Standard	90.02	631	63	0	1	631	100	1	631	0.0	1199
DSM30011_13325_921_aa_1_631	ANC37069.1	Acinetobacter baumannii	Standard	71.88	633	176	1	1	631	100	1	633	0.0	957
DSM30011_13325_921_aa_1_631	ANC37278.1	Acinetobacter baumannii	Standard	74.53	636	157	1	1	631	100	1	636	0.0	997
DSM30011_13325_921_aa_1_631	ANC38391.1	Acinetobacter baumannii	Standard	70.03	634	187	1	1	631	100	1	634	0.0	935
DSM30011_13325_921_aa_1_631	AOX69302.1	Acinetobacter baumannii	Standard	70.19	634	186	1	1	631	100	1	634	0.0	936
DSM30011_13325_921_aa_1_631	AOX71558.1	Acinetobacter baumannii	Standard	72.67	633	171	2	1	631	100	1	633	0.0	966
DSM30011_13325_921_aa_1_631	AOX71876.1	Acinetobacter baumannii	Standard	75.16	636	153	1	1	631	100	1	636	0.0	1003
DSM30011_13325_921_aa_1_631	AOX72974.1	Acinetobacter baumannii	Standard	90.02	631	63	0	1	631	100	1	631	0.0	1199
DSM30011_13325_921_aa_1_631	AOX73097.1	Acinetobacter baumannii	Standard	70.19	634	186	1	1	631	100	1	634	0.0	936
DSM30011_13325_921_aa_1_631	AOX75439.1	Acinetobacter baumannii	Standard	72.35	633	173	1	1	631	100	1	633	0.0	965
DSM30011_13325_921_aa_1_631	AOX77789.1	Acinetobacter baumannii	Standard	70.19	634	186	1	1	631	100	1	634	0.0	936
DSM30011_13325_921_aa_1_631	AOX79284.1	Acinetobacter baumannii	Standard	72.67	633	171	2	1	631	100	1	633	0.0	965
DSM30011_13325_921_aa_1_631	AOX79601.1	Acinetobacter baumannii	Standard	72.35	633	173	1	1	631	100	1	633	0.0	965
DSM30011_13325_921_aa_1_631	AOX81933.1	Acinetobacter baumannii	Standard	70.19	634	186	1	1	631	100	1	634	0.0	936
DSM30011_13325_921_aa_1_631	AOX82054.1	Acinetobacter baumannii	Standard	90.02	631	63	0	1	631	100	1	631	0.0	1199
DSM30011_13325_921_aa_1_631	AOX83166.1	Acinetobacter baumannii	Standard	74.69	636	156	1	1	631	100	1	636	0.0	995
DSM30011_13325_921_aa_1_631	AOX83552.1	Acinetobacter baumannii	Standard	75.16	636	153	1	1	631	100	1	636	0.0	1003
DSM30011_13325_921_aa_1_631	AOX84674.1	Acinetobacter baumannii	Standard	90.02	631	63	0	1	631	100	1	631	0.0	1199
DSM30011_13325_921_aa_1_631	AOX84800.1	Acinetobacter baumannii	Standard	70.19	634	186	1	1	631	100	1	634	0.0	936
DSM30011_13325_921_aa_1_631	AOX87128.1	Acinetobacter baumannii	Standard	72.35	633	173	1	1	631	100	1	633	0.0	965
DSM30011_13325_921_aa_1_631	AOX87440.1	Acinetobacter baumannii	Standard	75.16	636	153	1	1	631	100	1	636	0.0	1003
DSM30011_13325_921_aa_1_631	AOX88549.1	Acinetobacter baumannii	Standard	90.02	631	63	0	1	631	100	1	631	0.0	1199
DSM30011_13325_921_aa_1_631	AOX88671.1	Acinetobacter baumannii	Standard	70.19	634	186	1	1	631	100	1	634	0.0	936
DSM30011_13325_921_aa_1_631	AOX90970.1	Acinetobacter baumannii	Standard	72.35	633	173	1	1	631	100	1	633	0.0	965
DSM30011_13325_921_aa_1_631	AOX91283.1	Acinetobacter baumannii	Standard	74.69	636	156	1	1	631	100	1	636	0.0	995
DSM30011_13325_921_aa_1_631	AOX92386.1	Acinetobacter baumannii	Standard	90.02	631	63	0	1	631	100	1	631	0.0	1199
DSM30011_13325_921_aa_1_631	AOX92507.1	Acinetobacter baumannii	Standard	70.19	634	186	1	1	631	100	1	634	0.0	936
DSM30011_13325_921_aa_1_631	AOX94828.1	Acinetobacter baumannii	Standard	72.35	633	173	1	1	631	100	1	633	0.0	965
DSM30011_13325_921_aa_1_631	AOX95137.1	Acinetobacter baumannii	Standard	74.69	636	156	1	1	631	100	1	636	0.0	995
DSM30011_13325_921_aa_1_631	AOX96242.1	Acinetobacter baumannii	Standard	90.02	631	63	0	1	631	100	1	631	0.0	1199
DSM30011_13325_921_aa_1_631	AOX96368.1	Acinetobacter baumannii	Standard	70.19	634	186	1	1	631	100	1	634	0.0	936
DSM30011_13325_921_aa_1_631	AOX98675.1	Acinetobacter baumannii	Standard	72.35	633	173	1	1	631	100	1	633	0.0	965
DSM30011_13325_921_aa_1_631	APF42069.1	Acinetobacter baumannii	Standard	72.35	633	173	1	1	631	100	1	633	0.0	965
DSM30011_13325_921_aa_1_631	APF44253.1	Acinetobacter baumannii	Standard	70.19	634	186	1	1	631	100	1	634	0.0	936
DSM30011_13325_921_aa_1_631	APF44379.1	Acinetobacter baumannii	Standard	90.02	631	63	0	1	631	100	1	631	0.0	1199
DSM30011_13325_921_aa_1_631	APJ17699.1	Acinetobacter baumannii	Standard	72.20	633	174	1	1	631	100	1	633	0.0	960
DSM30011_13325_921_aa_1_631	APJ20108.1	Acinetobacter baumannii	Standard	70.03	634	187	1	1	631	100	1	634	0.0	935
DSM30011_13325_921_aa_1_631	APJ20345.1	Acinetobacter baumannii	Standard	90.17	631	62	0	1	631	100	1	631	0.0	1201
DSM30011_13325_921_aa_1_631	APJ21316.1	Acinetobacter baumannii	Standard	74.69	636	156	1	1	631	100	1	636	0.0	994
DSM30011_13325_921_aa_1_631	APJ21662.1	Acinetobacter baumannii	Standard	72.35	633	173	1	1	631	100	1	633	0.0	965
DSM30011_13325_921_aa_1_631	APJ23811.1	Acinetobacter baumannii	Standard	70.19	634	186	1	1	631	100	1	634	0.0	936
DSM30011_13325_921_aa_1_631	APJ23953.1	Acinetobacter baumannii	Standard	90.02	631	63	0	1	631	100	1	631	0.0	1199
DSM30011_13325_921_aa_1_631	APM47343.1	Acinetobacter baumannii	Standard	72.35	633	173	1	1	631	100	1	633	0.0	965
DSM30011_13325_921_aa_1_631	APM49441.1	Acinetobacter baumannii	Standard	70.19	634	186	1	1	631	100	1	634	0.0	936
DSM30011_13325_921_aa_1_631	APM49565.1	Acinetobacter baumannii	Standard	90.02	631	63	0	1	631	100	1	631	0.0	1199
DSM30011_13325_921_aa_1_631	APO57438.1	Acinetobacter baumannii	Standard	72.35	633	173	1	1	631	100	1	633	0.0	966
DSM30011_13325_921_aa_1_631	APO59049.1	Acinetobacter baumannii	Standard	75.16	636	153	1	1	631	100	2	637	0.0	1001
DSM30011_13325_921_aa_1_631	APQ83698.1	Acinetobacter baumannii	Standard	72.35	633	173	1	1	631	100	1	633	0.0	965
DSM30011_13325_921_aa_1_631	APQ85840.1	Acinetobacter baumannii	Standard	70.19	634	186	1	1	631	100	1	634	0.0	936
DSM30011_13325_921_aa_1_631	APQ85983.1	Acinetobacter baumannii	Standard	90.02	631	63	0	1	631	100	1	631	0.0	1199
DSM30011_13325_921_aa_1_631	APQ87561.1	Acinetobacter baumannii	Standard	72.35	633	173	1	1	631	100	1	633	0.0	965
DSM30011_13325_921_aa_1_631	APQ89702.1	Acinetobacter baumannii	Standard	70.19	634	186	1	1	631	100	1	634	0.0	936
DSM30011_13325_921_aa_1_631	APQ89840.1	Acinetobacter baumannii	Standard	90.02	631	63	0	1	631	100	1	631	0.0	1199
DSM30011_13325_921_aa_1_631	APQ91334.1	Acinetobacter baumannii	Standard	72.35	633	173	1	1	631	100	1	633	0.0	965
DSM30011_13325_921_aa_1_631	APQ93474.1	Acinetobacter baumannii	Standard	70.19	634	186	1	1	631	100	1	634	0.0	936
DSM30011_13325_921_aa_1_631	APQ93617.1	Acinetobacter baumannii	Standard	90.02	631	63	0	1	631	100	1	631	0.0	1199
DSM30011_13325_921_aa_1_631	APX49004.1	Acinetobacter baumannii	Standard	74.84	636	155	1	1	631	100	1	636	0.0	999
DSM30011_13325_921_aa_1_631	APX49626.1	Acinetobacter baumannii	Standard	95.88	631	26	0	1	631	100	1	631	0.0	1267
DSM30011_13325_921_aa_1_631	APX50323.1	Acinetobacter baumannii	Standard	74.37	636	158	1	1	631	100	2	637	0.0	995
DSM30011_13325_921_aa_1_631	AQU55728.1	Acinetobacter baumannii	Standard	70.19	634	186	1	1	631	100	1	634	0.0	936
DSM30011_13325_921_aa_1_631	AQU57091.1	Acinetobacter baumannii	Standard	72.35	633	173	1	1	631	100	1	633	0.0	965
DSM30011_13325_921_aa_1_631	ARF92072.1	Acinetobacter baumannii	Standard	70.19	634	186	1	1	631	100	1	634	0.0	936
DSM30011_13325_921_aa_1_631	ARF92212.1	Acinetobacter baumannii	Standard	90.02	631	63	0	1	631	100	1	631	0.0	1199
DSM30011_13325_921_aa_1_631	ARF93033.1	Acinetobacter baumannii	Standard	74.69	636	156	1	1	631	100	1	636	0.0	995
DSM30011_13325_921_aa_1_631	ARF93238.1	Acinetobacter baumannii	Standard	72.35	633	173	1	1	631	100	1	633	0.0	965
DSM30011_13325_921_aa_1_631	ARF95492.1	Acinetobacter baumannii	Standard	70.19	634	186	1	1	631	100	1	634	0.0	936
DSM30011_13325_921_aa_1_631	ARF95609.1	Acinetobacter baumannii	Standard	90.02	631	63	0	1	631	100	1	631	0.0	1199
DSM30011_13325_921_aa_1_631	ARF96674.1	Acinetobacter baumannii	Standard	74.69	636	156	1	1	631	100	1	636	0.0	995
DSM30011_13325_921_aa_1_631	ARF96878.1	Acinetobacter baumannii	Standard	72.35	633	173	1	1	631	100	1	633	0.0	965
DSM30011_13325_921_aa_1_631	ARG00387.1	Acinetobacter baumannii	Standard	72.35	633	173	1	1	631	100	1	633	0.0	965
DSM30011_13325_921_aa_1_631	ARG02551.1	Acinetobacter baumannii	Standard	70.19	634	186	1	1	631	100	1	634	0.0	936
DSM30011_13325_921_aa_1_631	ARG02669.1	Acinetobacter baumannii	Standard	90.02	631	63	0	1	631	100	1	631	0.0	1199
DSM30011_13325_921_aa_1_631	ARG03743.1	Acinetobacter baumannii	Standard	74.69	636	156	1	1	631	100	1	636	0.0	995
DSM30011_13325_921_aa_1_631	ARG04975.1	Acinetobacter baumannii	Standard	90.02	631	63	0	1	631	100	1	631	0.0	1199
DSM30011_13325_921_aa_1_631	ARG06036.1	Acinetobacter baumannii	Standard	74.69	636	156	1	1	631	100	1	636	0.0	995
DSM30011_13325_921_aa_1_631	ARG09516.1	Acinetobacter baumannii	Standard	70.19	634	186	1	1	631	100	1	634	0.0	936
DSM30011_13325_921_aa_1_631	ARG09634.1	Acinetobacter baumannii	Standard	90.02	631	63	0	1	631	100	1	631	0.0	1199
DSM30011_13325_921_aa_1_631	ARG10699.1	Acinetobacter baumannii	Standard	74.69	636	156	1	1	631	100	1	636	0.0	995
DSM30011_13325_921_aa_1_631	ARG10903.1	Acinetobacter baumannii	Standard	72.35	633	173	1	1	631	100	1	633	0.0	965
DSM30011_13325_921_aa_1_631	ARG11991.1	Acinetobacter baumannii	Standard	72.35	633	173	1	1	631	100	1	633	0.0	965
DSM30011_13325_921_aa_1_631	ARG13138.1	Acinetobacter baumannii	Standard	70.19	634	186	1	1	631	100	1	634	0.0	936
DSM30011_13325_921_aa_1_631	ARG21092.1	Acinetobacter baumannii	Standard	70.19	634	186	1	1	631	100	1	634	0.0	936
DSM30011_13325_921_aa_1_631	ARG21231.1	Acinetobacter baumannii	Standard	90.02	631	63	0	1	631	100	1	631	0.0	1199
DSM30011_13325_921_aa_1_631	ARG22297.1	Acinetobacter baumannii	Standard	71.72	633	177	1	1	631	100	1	633	0.0	958
DSM30011_13325_921_aa_1_631	ARG23394.1	Acinetobacter baumannii	Standard	72.35	633	173	1	1	631	100	1	633	0.0	965
DSM30011_13325_921_aa_1_631	ARG24686.1	Acinetobacter baumannii	Standard	90.02	631	63	0	1	631	100	1	631	0.0	1199
DSM30011_13325_921_aa_1_631	ARG24826.1	Acinetobacter baumannii	Standard	70.19	634	186	1	1	631	100	1	634	0.0	936
DSM30011_13325_921_aa_1_631	ARG26399.1	Acinetobacter baumannii	Standard	90.02	631	63	0	1	631	100	1	631	0.0	1199
DSM30011_13325_921_aa_1_631	ARG26528.1	Acinetobacter baumannii	Standard	70.19	634	186	1	1	631	100	1	634	0.0	936
DSM30011_13325_921_aa_1_631	ARG28554.1	Acinetobacter baumannii	Standard	72.35	633	173	1	1	631	100	1	633	0.0	965
DSM30011_13325_921_aa_1_631	ARG31256.1	Acinetobacter baumannii	Standard	69.87	634	188	1	1	631	100	1	634	0.0	934
DSM30011_13325_921_aa_1_631	ARG34924.1	Acinetobacter baumannii	Standard	72.35	633	173	1	1	631	100	1	633	0.0	961
DSM30011_13325_921_aa_1_631	ARG35122.1	Acinetobacter baumannii	Standard	74.53	636	157	1	1	631	100	1	636	0.0	997
DSM30011_13325_921_aa_1_631	ARG35544.1	Acinetobacter baumannii	Standard	95.40	631	29	0	1	631	100	1	631	0.0	1258
DSM30011_13325_921_aa_1_631	ARG36302.1	Acinetobacter baumannii	Standard	74.69	636	156	1	1	631	100	2	637	0.0	999
DSM30011_13325_921_aa_1_631	ARG38226.1	Acinetobacter baumannii	Standard	75.16	636	153	1	1	631	100	2	637	0.0	1001
DSM30011_13325_921_aa_1_631	ARG38462.1	Acinetobacter baumannii	Standard	90.17	631	62	0	1	631	100	1	631	0.0	1201
DSM30011_13325_921_aa_1_631	ARG39470.1	Acinetobacter baumannii	Standard	75.16	636	153	1	1	631	100	1	636	0.0	1003
DSM30011_13325_921_aa_1_631	ARG39679.1	Acinetobacter baumannii	Standard	72.35	633	173	1	1	631	100	1	633	0.0	965
DSM30011_13325_921_aa_1_631	ARN29261.1	Acinetobacter baumannii	Standard	72.35	633	173	1	1	631	100	1	633	0.0	958
DSM30011_13325_921_aa_1_631	ARN31847.1	Acinetobacter baumannii	Standard	69.09	634	193	2	1	631	100	1	634	0.0	927
DSM30011_13325_921_aa_1_631	ARN32570.1	Acinetobacter baumannii	Standard	74.69	636	156	1	1	631	100	1	636	0.0	998
DSM30011_13325_921_aa_1_631	ASF76506.1	Acinetobacter baumannii	Standard	89.86	631	64	0	1	631	100	1	631	0.0	1199
DSM30011_13325_921_aa_1_631	ASF76789.1	Acinetobacter baumannii	Standard	69.87	634	188	1	1	631	100	1	634	0.0	934
DSM30011_13325_921_aa_1_631	ASF79085.1	Acinetobacter baumannii	Standard	72.51	633	172	1	1	631	100	1	633	0.0	963
DSM30011_13325_921_aa_1_631	ATD18515.1	Acinetobacter baumannii	Standard	90.17	631	62	0	1	631	100	1	631	0.0	1201
DSM30011_13325_921_aa_1_631	ATD19578.1	Acinetobacter baumannii	Standard	72.20	633	174	1	1	631	100	1	633	0.0	960
DSM30011_13325_921_aa_1_631	ATD20690.1	Acinetobacter baumannii	Standard	70.03	634	187	1	1	631	100	1	634	0.0	935
DSM30011_13325_921_aa_1_631	ATI40173.1	Acinetobacter baumannii	Standard	71.88	633	176	1	1	631	100	1	633	0.0	954
DSM30011_13325_921_aa_1_631	ATP87722.1	Acinetobacter baumannii	Standard	69.87	634	188	1	1	631	100	1	634	0.0	934
DSM30011_13325_921_aa_1_631	ATP88007.1	Acinetobacter baumannii	Standard	89.86	631	64	0	1	631	100	1	631	0.0	1199
DSM30011_13325_921_aa_1_631	ATP88909.1	Acinetobacter baumannii	Standard	72.51	633	172	1	1	631	100	1	633	0.0	963
DSM30011_13325_921_aa_1_631	ATR85941.1	Acinetobacter baumannii	Standard	72.67	633	171	2	1	631	100	1	633	0.0	965
DSM30011_13325_921_aa_1_631	ATR88412.1	Acinetobacter baumannii	Standard	70.19	634	186	1	1	631	100	1	634	0.0	936
DSM30011_13325_921_aa_1_631	ATU22424.1	Acinetobacter baumannii	Standard	89.85	611	62	0	21	631	97	1	611	0.0	1152
DSM30011_13325_921_aa_1_631	ATU22624.1	Acinetobacter baumannii	Standard	70.19	634	186	1	1	631	100	1	634	0.0	936
DSM30011_13325_921_aa_1_631	ATU24976.1	Acinetobacter baumannii	Standard	72.35	633	173	1	1	631	100	1	633	0.0	965
DSM30011_13325_921_aa_1_631	ATU47479.1	Acinetobacter baumannii	Standard	72.35	633	173	1	1	631	100	1	633	0.0	965
DSM30011_13325_921_aa_1_631	ATU49548.1	Acinetobacter baumannii	Standard	70.19	634	186	1	1	631	100	1	634	0.0	936
DSM30011_13325_921_aa_1_631	ATU49694.1	Acinetobacter baumannii	Standard	90.02	631	63	0	1	631	100	1	631	0.0	1199
DSM30011_13325_921_aa_1_631	ATU50765.1	Acinetobacter baumannii	Standard	74.69	636	156	1	1	631	100	1	636	0.0	995
DSM30011_13325_921_aa_1_631	ATU51154.1	Acinetobacter baumannii	Standard	72.35	633	173	1	1	631	100	1	633	0.0	965
DSM30011_13325_921_aa_1_631	ATU53269.1	Acinetobacter baumannii	Standard	70.19	634	186	1	1	631	100	1	634	0.0	936
DSM30011_13325_921_aa_1_631	ATU53428.1	Acinetobacter baumannii	Standard	90.02	631	63	0	1	631	100	1	631	0.0	1199
DSM30011_13325_921_aa_1_631	ATU54765.1	Acinetobacter baumannii	Standard	72.35	633	173	1	1	631	100	1	633	0.0	965
DSM30011_13325_921_aa_1_631	ATU56884.1	Acinetobacter baumannii	Standard	70.19	634	186	1	1	631	100	1	634	0.0	936
DSM30011_13325_921_aa_1_631	ATU57029.1	Acinetobacter baumannii	Standard	90.02	631	63	0	1	631	100	1	631	0.0	1199
DSM30011_13325_921_aa_1_631	ATU58095.1	Acinetobacter baumannii	Standard	74.69	636	156	1	1	631	100	1	636	0.0	995
DSM30011_13325_921_aa_1_631	ATY42586.1	Acinetobacter baumannii	Standard	72.51	633	172	1	1	631	100	1	633	0.0	963
DSM30011_13325_921_aa_1_631	ATY44679.1	Acinetobacter baumannii	Standard	69.87	634	188	1	1	631	100	1	634	0.0	934
DSM30011_13325_921_aa_1_631	ATY44873.1	Acinetobacter baumannii	Standard	89.86	631	64	0	1	631	100	1	631	0.0	1199
DSM30011_13325_921_aa_1_631	AUG12745.1	Acinetobacter baumannii	Standard	72.35	633	173	1	1	631	100	1	633	0.0	965
DSM30011_13325_921_aa_1_631	AUG12949.1	Acinetobacter baumannii	Standard	74.69	636	156	1	1	631	100	1	636	0.0	995
DSM30011_13325_921_aa_1_631	AUG14133.1	Acinetobacter baumannii	Standard	70.19	634	186	1	1	631	100	1	634	0.0	936
DSM30011_13325_921_aa_1_631	AUG14675.1	Acinetobacter baumannii	Standard	89.54	583	61	0	49	631	92	1	583	0.0	1107
DSM30011_13325_921_aa_1_631	AVE45313.1	Acinetobacter baumannii	Standard	70.19	634	186	1	1	631	100	1	634	0.0	936
DSM30011_13325_921_aa_1_631	AVE45482.1	Acinetobacter baumannii	Standard	90.02	631	63	0	1	631	100	1	631	0.0	1199
DSM30011_13325_921_aa_1_631	AVE46533.1	Acinetobacter baumannii	Standard	72.67	633	171	2	1	631	100	1	633	0.0	965
DSM30011_13325_921_aa_1_631	AVE53514.1	Acinetobacter baumannii	Standard	72.20	633	174	1	1	631	100	1	633	0.0	960
DSM30011_13325_921_aa_1_631	AVE54655.1	Acinetobacter baumannii	Standard	90.17	631	62	0	1	631	100	1	631	0.0	1201
DSM30011_13325_921_aa_1_631	AVE54835.1	Acinetobacter baumannii	Standard	70.03	634	187	1	1	631	100	1	634	0.0	935
DSM30011_13325_921_aa_1_631	AVE88743.1	Acinetobacter baumannii	Standard	72.35	633	173	1	1	631	100	1	633	0.0	965
DSM30011_13325_921_aa_1_631	AVE90805.1	Acinetobacter baumannii	Standard	70.19	634	186	1	1	631	100	1	634	0.0	936
DSM30011_13325_921_aa_1_631	AVE90962.1	Acinetobacter baumannii	Standard	90.02	631	63	0	1	631	100	1	631	0.0	1199
DSM30011_13325_921_aa_1_631	AVF06732.1	Acinetobacter baumannii	Standard	72.20	633	174	1	1	631	100	1	633	0.0	958
DSM30011_13325_921_aa_1_631	AVF07886.1	Acinetobacter baumannii	Standard	89.86	631	64	0	1	631	100	1	631	0.0	1199
DSM30011_13325_921_aa_1_631	AVG25139.1	Acinetobacter baumannii	Standard	72.35	633	173	1	1	631	100	1	633	0.0	965
DSM30011_13325_921_aa_1_631	AVG27214.1	Acinetobacter baumannii	Standard	70.19	634	186	1	1	631	100	1	634	0.0	936
DSM30011_13325_921_aa_1_631	AVG27358.1	Acinetobacter baumannii	Standard	90.02	631	63	0	1	631	100	1	631	0.0	1199
DSM30011_13325_921_aa_1_631	AVN04135.1	Acinetobacter baumannii	Standard	72.67	633	171	2	1	631	100	1	633	0.0	965
DSM30011_13325_921_aa_1_631	AVN04990.1	Acinetobacter baumannii	Standard	70.19	634	186	1	1	631	100	1	634	0.0	936
DSM30011_13325_921_aa_1_631	AVN07313.1	Acinetobacter baumannii	Standard	90.02	631	63	0	1	631	100	1	631	0.0	1199
DSM30011_13325_921_aa_1_631	AVN12889.1	Acinetobacter baumannii	Standard	72.51	633	172	1	1	631	100	1	633	0.0	963
DSM30011_13325_921_aa_1_631	AVN13712.1	Acinetobacter baumannii	Standard	89.86	631	64	0	1	631	100	1	631	0.0	1199
DSM30011_13325_921_aa_1_631	AVN13894.1	Acinetobacter baumannii	Standard	69.87	634	188	1	1	631	100	1	634	0.0	934
DSM30011_13325_921_aa_1_631	AVN25459.1	Acinetobacter baumannii	Standard	69.87	634	188	1	1	631	100	1	634	0.0	934
DSM30011_13325_921_aa_1_631	AVN26955.1	Acinetobacter baumannii	Standard	72.51	633	172	1	1	631	100	1	633	0.0	963
DSM30011_13325_921_aa_1_631	AVN28048.1	Acinetobacter baumannii	Standard	74.53	636	157	1	1	631	100	1	636	0.0	997
DSM30011_13325_921_aa_1_631	AVN28445.1	Acinetobacter baumannii	Standard	95.40	631	29	0	1	631	100	1	631	0.0	1258
DSM30011_13325_921_aa_1_631	AVN29238.1	Acinetobacter baumannii	Standard	74.69	636	156	1	1	631	100	2	637	0.0	999
DSM30011_13325_921_aa_1_631	AVN31397.1	Acinetobacter baumannii	Standard	72.35	633	173	1	1	631	100	1	633	0.0	961
DSM30011_13325_921_aa_1_631	AVO86427.1	Acinetobacter baumannii	Standard	72.35	633	173	1	1	631	100	1	633	0.0	965
DSM30011_13325_921_aa_1_631	AVO88547.1	Acinetobacter baumannii	Standard	70.19	634	186	1	1	631	100	1	634	0.0	936
DSM30011_13325_921_aa_1_631	AVO88686.1	Acinetobacter baumannii	Standard	90.02	631	63	0	1	631	100	1	631	0.0	1199
DSM30011_13325_921_aa_1_631	AVO90411.1	Acinetobacter baumannii	Standard	72.20	633	174	1	1	631	100	1	633	0.0	960
DSM30011_13325_921_aa_1_631	AVO91661.1	Acinetobacter baumannii	Standard	90.17	631	62	0	1	631	100	1	631	0.0	1201
DSM30011_13325_921_aa_1_631	AVO91840.1	Acinetobacter baumannii	Standard	70.03	634	187	1	1	631	100	1	634	0.0	935
DSM30011_13325_921_aa_1_631	AWO16034.1	Acinetobacter baumannii	Standard	90.02	631	63	0	1	631	100	1	631	0.0	1199
DSM30011_13325_921_aa_1_631	AWO17166.1	Acinetobacter baumannii	Standard	72.67	633	171	2	1	631	100	1	633	0.0	965
DSM30011_13325_921_aa_1_631	AWS01762.1	Acinetobacter baumannii	Standard	72.35	633	173	1	1	631	100	1	633	0.0	965
DSM30011_13325_921_aa_1_631	AWS02987.1	Acinetobacter baumannii	Standard	90.02	631	63	0	1	631	100	1	631	0.0	1199
DSM30011_13325_921_aa_1_631	AWS03150.1	Acinetobacter baumannii	Standard	70.19	634	186	1	1	631	100	1	634	0.0	936
DSM30011_13325_921_aa_1_631	AWW75973.1	Acinetobacter baumannii	Standard	72.35	633	173	1	1	631	100	1	633	0.0	965
DSM30011_13325_921_aa_1_631	AWW78053.1	Acinetobacter baumannii	Standard	70.19	634	186	1	1	631	100	1	634	0.0	936
DSM30011_13325_921_aa_1_631	AWW79630.1	Acinetobacter baumannii	Standard	72.35	633	173	1	1	631	100	1	633	0.0	965
DSM30011_13325_921_aa_1_631	AWW81843.1	Acinetobacter baumannii	Standard	70.19	634	186	1	1	631	100	1	634	0.0	936
DSM30011_13325_921_aa_1_631	AWW81990.1	Acinetobacter baumannii	Standard	90.02	631	63	0	1	631	100	1	631	0.0	1199
DSM30011_13325_921_aa_1_631	BAP64939.1	Acinetobacter baumannii	Standard	74.10	583	149	1	51	631	92	2	584	0.0	911
DSM30011_13325_921_aa_1_631	BAP67216.1	Acinetobacter baumannii	Standard	70.50	634	184	1	1	631	100	1	634	0.0	937
DSM30011_13325_921_aa_1_631	BAP67460.1	Acinetobacter baumannii	Standard	89.37	583	62	0	49	631	92	1	583	0.0	1105
DSM30011_13325_921_aa_1_631	CRL92843.1	Acinetobacter baumannii	Standard	74.53	636	157	1	1	631	100	1	636	0.0	993
DSM30011_13325_921_aa_1_631	CRL93279.1	Acinetobacter baumannii	Standard	94.93	631	32	0	1	631	100	1	631	0.0	1253
DSM30011_13325_921_aa_1_631	CRL94003.1	Acinetobacter baumannii	Standard	74.69	636	156	1	1	631	100	2	637	0.0	999
DSM30011_13325_921_aa_1_631	CRL96239.1	Acinetobacter baumannii	Standard	72.35	633	173	1	1	631	100	1	633	0.0	961
DSM30011_13325_921_aa_1_631	CRX63083.1	Acinetobacter baumannii	Standard	72.51	633	172	1	1	631	100	1	633	0.0	965
DSM30011_13325_921_aa_1_631	CRX65199.1	Acinetobacter baumannii	Standard	75.00	636	154	1	1	631	100	2	637	0.0	1001
DSM30011_13325_921_aa_1_631	CRX66464.1	Acinetobacter baumannii	Standard	74.84	636	155	1	1	631	100	1	636	0.0	1000
DSM30011_13325_921_aa_1_631	CUW33527.1	Acinetobacter baumannii	Standard	74.53	636	157	1	1	631	100	1	636	0.0	993
DSM30011_13325_921_aa_1_631	CUW33962.1	Acinetobacter baumannii	Standard	94.93	631	32	0	1	631	100	1	631	0.0	1253
DSM30011_13325_921_aa_1_631	CUW34686.1	Acinetobacter baumannii	Standard	74.69	636	156	1	1	631	100	2	637	0.0	999
DSM30011_13325_921_aa_1_631	CUW36930.1	Acinetobacter baumannii	Standard	72.35	633	173	1	1	631	100	1	633	0.0	961
DSM30011_13325_921_aa_1_631	KMV01705.1	Acinetobacter baumannii	Standard	89.86	631	64	0	1	631	100	1	631	0.0	1198
DSM30011_13325_921_aa_1_631	KMV01890.1	Acinetobacter baumannii	Standard	70.50	634	184	1	1	631	100	1	634	0.0	937
DSM30011_13325_921_aa_1_631	KMV04235.1	Acinetobacter baumannii	Standard	72.35	633	173	1	1	631	100	1	633	0.0	961
DSM30011_13325_921_aa_1_631	KMV07007.1	Acinetobacter baumannii	Standard	71.18	583	166	1	1	581	92	1	583	0.0	864
DSM30011_13325_921_aa_1_631	SBS20256.1	Acinetobacter baumannii	Standard	72.35	633	173	1	1	631	100	1	633	0.0	965
DSM30011_13325_921_aa_1_631	SBS22506.1	Acinetobacter baumannii	Standard	70.19	634	186	1	1	631	100	1	634	0.0	936
DSM30011_13325_921_aa_1_631	SBS22711.1	Acinetobacter baumannii	Standard	90.02	631	63	0	1	631	100	1	631	0.0	1199
DSM30011_13325_921_aa_1_631	SQI48219.1	Acinetobacter baumannii	Standard	72.51	633	172	1	1	631	100	1	633	0.0	963
DSM30011_13325_921_aa_1_631	SQI56231.1	Acinetobacter baumannii	Standard	69.87	634	188	1	1	631	100	1	634	0.0	934
DSM30011_13325_921_aa_1_631	SQI56831.1	Acinetobacter baumannii	Standard	89.86	631	64	0	1	631	100	1	631	0.0	1199
DSM30011_13325_921_aa_1_631	ADX02767.1	Acinetobacter baumannii 1656-2	Standard	90.02	631	63	0	1	631	100	1	631	0.0	1191
DSM30011_13325_921_aa_1_631	ADX03344.1	Acinetobacter baumannii 1656-2	Standard	70.03	634	187	1	1	631	100	1	634	0.0	935
DSM30011_13325_921_aa_1_631	ADX05249.1	Acinetobacter baumannii 1656-2	Standard	72.80	625	168	2	9	631	99	1	625	0.0	958
DSM30011_13325_921_aa_1_631	ACJ40182.1	Acinetobacter baumannii AB0057	Standard	89.86	631	64	0	1	631	100	1	631	0.0	1199
DSM30011_13325_921_aa_1_631	ACJ40460.1	Acinetobacter baumannii AB0057	Standard	69.87	634	188	1	1	631	100	1	634	0.0	934
DSM30011_13325_921_aa_1_631	ACJ43169.1	Acinetobacter baumannii AB0057	Standard	72.51	633	172	1	1	631	100	1	633	0.0	963
DSM30011_13325_921_aa_1_631	ACJ57904.1	Acinetobacter baumannii AB307-0294	Standard	89.86	631	64	0	1	631	100	1	631	0.0	1199
DSM30011_13325_921_aa_1_631	ACJ58536.1	Acinetobacter baumannii AB307-0294	Standard	69.87	634	188	1	1	631	100	1	634	0.0	934
DSM30011_13325_921_aa_1_631	ACJ58735.1	Acinetobacter baumannii AB307-0294	Standard	72.51	633	172	1	1	631	100	1	633	0.0	963
DSM30011_13325_921_aa_1_631	AHX63761.1	Acinetobacter baumannii AC30	Standard	72.35	633	173	1	1	631	100	1	633	0.0	965
DSM30011_13325_921_aa_1_631	AHX64208.1	Acinetobacter baumannii AC30	Standard	70.19	634	186	1	1	631	100	1	634	0.0	936
DSM30011_13325_921_aa_1_631	ACC55423.1	Acinetobacter baumannii ACICU	Standard	74.69	636	156	1	1	631	100	1	636	0.0	998
DSM30011_13325_921_aa_1_631	ACC56428.1	Acinetobacter baumannii ACICU	Standard	90.02	631	63	0	1	631	100	1	631	0.0	1196
DSM30011_13325_921_aa_1_631	ACC56573.1	Acinetobacter baumannii ACICU	Standard	70.19	634	186	1	1	631	100	1	634	0.0	936
DSM30011_13325_921_aa_1_631	ACC58872.1	Acinetobacter baumannii ACICU	Standard	72.67	633	171	2	1	631	100	1	633	0.0	965
DSM30011_13325_921_aa_1_631	CAM85104.1	Acinetobacter baumannii AYE	Standard	72.51	633	172	1	1	631	100	1	633	0.0	963
DSM30011_13325_921_aa_1_631	CAM87302.1	Acinetobacter baumannii AYE	Standard	69.72	634	189	1	1	631	100	1	634	0.0	933
DSM30011_13325_921_aa_1_631	AGQ13668.1	Acinetobacter baumannii BJAB07104	Standard	90.02	631	63	0	1	631	100	1	631	0.0	1199
DSM30011_13325_921_aa_1_631	AGQ13796.1	Acinetobacter baumannii BJAB07104	Standard	70.19	634	186	1	1	631	100	1	634	0.0	936
DSM30011_13325_921_aa_1_631	AGQ16026.1	Acinetobacter baumannii BJAB07104	Standard	72.35	633	173	1	1	631	100	1	633	0.0	965
DSM30011_13325_921_aa_1_631	AGQ04778.1	Acinetobacter baumannii BJAB0715	Standard	74.69	636	156	1	1	631	100	1	636	0.0	992
DSM30011_13325_921_aa_1_631	AGQ06112.1	Acinetobacter baumannii BJAB0715	Standard	75.16	636	153	1	1	631	100	2	637	0.0	1000
DSM30011_13325_921_aa_1_631	AGQ08401.1	Acinetobacter baumannii BJAB0715	Standard	72.35	633	173	1	1	631	100	1	633	0.0	965
DSM30011_13325_921_aa_1_631	AGQ09791.1	Acinetobacter baumannii BJAB0868	Standard	90.02	631	63	0	1	631	100	1	631	0.0	1199
DSM30011_13325_921_aa_1_631	AGQ09925.1	Acinetobacter baumannii BJAB0868	Standard	70.19	634	186	1	1	631	100	1	634	0.0	936
DSM30011_13325_921_aa_1_631	AGQ12160.1	Acinetobacter baumannii BJAB0868	Standard	72.35	633	173	1	1	631	100	1	633	0.0	965
DSM30011_13325_921_aa_1_631	AGH33975.1	Acinetobacter baumannii D1279779	Standard	74.84	636	155	1	1	631	100	1	636	0.0	1000
DSM30011_13325_921_aa_1_631	AGH35204.1	Acinetobacter baumannii D1279779	Standard	75.00	636	154	1	1	631	100	2	637	0.0	1001
DSM30011_13325_921_aa_1_631	AGH37148.1	Acinetobacter baumannii D1279779	Standard	72.51	633	172	1	1	631	100	1	633	0.0	965
DSM30011_13325_921_aa_1_631	AOP62638.1	Acinetobacter baumannii DU202	Standard	70.03	634	187	1	1	631	100	1	634	0.0	935
DSM30011_13325_921_aa_1_631	AOP65148.1	Acinetobacter baumannii DU202	Standard	72.67	633	171	2	1	631	100	1	633	0.0	965
DSM30011_13325_921_aa_1_631	AIY35479.1	Acinetobacter baumannii LAC-4	Standard	72.35	633	173	1	1	631	100	1	633	0.0	966
DSM30011_13325_921_aa_1_631	AIY37262.1	Acinetobacter baumannii LAC-4	Standard	93.83	81	5	0	21	101	13	1	81	2e-45	160
DSM30011_13325_921_aa_1_631	AIY37264.1	Acinetobacter baumannii LAC-4	Standard	88.74	506	57	0	126	631	80	1	506	0.0	951
DSM30011_13325_921_aa_1_631	AIY37481.1	Acinetobacter baumannii LAC-4	Standard	75.16	636	153	1	1	631	100	2	637	0.0	1001
DSM30011_13325_921_aa_1_631	AIY39023.1	Acinetobacter baumannii LAC-4	Standard	75.97	620	144	1	17	631	97	2	621	0.0	986
DSM30011_13325_921_aa_1_631	AFI93785.1	Acinetobacter baumannii MDR-TJ	Standard	72.35	633	173	1	1	631	100	1	633	0.0	965
DSM30011_13325_921_aa_1_631	AFI96045.1	Acinetobacter baumannii MDR-TJ	Standard	70.19	634	186	1	1	631	100	1	634	0.0	936
DSM30011_13325_921_aa_1_631	AFI96202.1	Acinetobacter baumannii MDR-TJ	Standard	90.02	631	63	0	1	631	100	1	631	0.0	1199
DSM30011_13325_921_aa_1_631	AFI97275.1	Acinetobacter baumannii MDR-TJ	Standard	74.84	636	155	1	1	631	100	1	636	0.0	1000
DSM30011_13325_921_aa_1_631	AEP05725.1	Acinetobacter baumannii MDR-ZJ06	Standard	90.02	631	63	0	1	631	100	2	632	0.0	1199
DSM30011_13325_921_aa_1_631	AEP05878.1	Acinetobacter baumannii MDR-ZJ06	Standard	70.19	634	186	1	1	631	100	1	634	0.0	936
DSM30011_13325_921_aa_1_631	AEP08214.1	Acinetobacter baumannii MDR-ZJ06	Standard	72.35	633	173	1	1	631	100	13	645	0.0	964
DSM30011_13325_921_aa_1_631	BAN86102.1	Acinetobacter baumannii NCGM 237	Standard	72.67	633	171	2	1	631	100	1	633	0.0	964
DSM30011_13325_921_aa_1_631	BAN88193.1	Acinetobacter baumannii NCGM 237	Standard	70.19	634	186	1	1	631	100	1	634	0.0	936
DSM30011_13325_921_aa_1_631	BAN88309.1	Acinetobacter baumannii NCGM 237	Standard	90.02	631	63	0	1	631	100	2	632	0.0	1199
DSM30011_13325_921_aa_1_631	AHJ92778.1	Acinetobacter baumannii PKAB07	Standard	70.19	634	186	1	1	631	100	1	634	0.0	936
DSM30011_13325_921_aa_1_631	AHJ95159.1	Acinetobacter baumannii PKAB07	Standard	72.35	633	173	1	1	631	100	1	633	0.0	965
DSM30011_13325_921_aa_1_631	CAP00738.1	Acinetobacter baumannii SDF	Standard	89.86	631	64	0	1	631	100	2	632	0.0	1198
DSM30011_13325_921_aa_1_631	CAP01587.1	Acinetobacter baumannii SDF	Standard	70.03	634	187	1	1	631	100	1	634	0.0	933
DSM30011_13325_921_aa_1_631	ADX91712.1	Acinetobacter baumannii TCDC-AB0715	Standard	90.17	631	62	0	1	631	100	1	631	0.0	1199
DSM30011_13325_921_aa_1_631	ADX91867.1	Acinetobacter baumannii TCDC-AB0715	Standard	67.35	634	185	2	1	631	100	1	615	0.0	888
DSM30011_13325_921_aa_1_631	ADX94188.1	Acinetobacter baumannii TCDC-AB0715	Standard	72.48	625	170	1	9	631	99	1	625	0.0	958
DSM30011_13325_921_aa_1_631	AFU36207.1	Acinetobacter baumannii TYTH-1	Standard	74.55	330	82	1	304	631	52	1	330	1e-174	524
DSM30011_13325_921_aa_1_631	AFU36208.1	Acinetobacter baumannii TYTH-1	Standard	70.00	210	63	0	1	210	33	1	210	3e-97	303
DSM30011_13325_921_aa_1_631	AFU37586.1	Acinetobacter baumannii TYTH-1	Standard	90.02	631	63	0	1	631	100	1	631	0.0	1199
DSM30011_13325_921_aa_1_631	AFU37725.1	Acinetobacter baumannii TYTH-1	Standard	70.19	634	186	1	1	631	100	1	634	0.0	936
DSM30011_13325_921_aa_1_631	AHB89840.1	Acinetobacter baumannii ZW85-1	Standard	72.51	633	172	1	1	631	100	1	633	0.0	963
DSM30011_13325_921_aa_1_631	AHB91918.1	Acinetobacter baumannii ZW85-1	Standard	75.59	467	109	1	170	631	73	1	467	0.0	738
DSM30011_13325_921_aa_1_631	AHB91919.1	Acinetobacter baumannii ZW85-1	Standard	70.45	132	39	0	1	132	21	2	133	6e-59	199
DSM30011_13325_921_aa_1_631	AHB93084.1	Acinetobacter baumannii ZW85-1	Standard	74.84	636	155	1	1	631	100	1	636	0.0	996
DSM30011_13325_921_aa_1_631	CAG67140.1	Acinetobacter baylyi ADP1	Standard	68.30	631	200	0	1	631	100	1	631	0.0	913
DSM30011_13325_921_aa_1_631	CAG68625.1	Acinetobacter baylyi ADP1	Standard	70.05	621	183	1	8	628	98	12	629	0.0	914
DSM30011_13325_921_aa_1_631	CAG69807.1	Acinetobacter baylyi ADP1	Standard	69.89	621	182	2	8	628	98	12	627	0.0	924
DSM30011_13325_921_aa_1_631	CAG70083.1	Acinetobacter baylyi ADP1	Standard	66.93	635	206	3	1	631	100	1	635	0.0	885
DSM30011_13325_921_aa_1_631	ENV52989.1	Acinetobacter baylyi DSM 14961 = CIP 107474	Standard	68.30	631	200	0	1	631	100	1	631	0.0	913
DSM30011_13325_921_aa_1_631	ENV54311.1	Acinetobacter baylyi DSM 14961 = CIP 107474	Standard	70.05	621	183	1	8	628	98	8	625	0.0	914
DSM30011_13325_921_aa_1_631	ENV54861.1	Acinetobacter baylyi DSM 14961 = CIP 107474	Standard	68.50	254	80	0	8	261	40	8	261	5e-121	367
DSM30011_13325_921_aa_1_631	ENV54862.1	Acinetobacter baylyi DSM 14961 = CIP 107474	Standard	70.82	353	98	2	276	628	56	1	348	0.0	535
DSM30011_13325_921_aa_1_631	ENV55378.1	Acinetobacter baylyi DSM 14961 = CIP 107474	Standard	66.93	635	206	3	1	631	100	1	635	0.0	885
DSM30011_13325_921_aa_1_631	ENW03083.1	Acinetobacter beijerinckii ANC 3835	Standard	75.08	634	155	1	1	631	100	1	634	0.0	1001
DSM30011_13325_921_aa_1_631	ENW04656.1	Acinetobacter beijerinckii ANC 3835	Standard	75.39	634	153	1	1	631	100	1	634	0.0	1006
DSM30011_13325_921_aa_1_631	ENW04730.1	Acinetobacter beijerinckii ANC 3835	Standard	75.08	634	155	1	1	631	100	1	634	0.0	1001
DSM30011_13325_921_aa_1_631	ENW06051.1	Acinetobacter beijerinckii ANC 3835	Standard	71.41	633	179	2	1	631	100	1	633	0.0	947
DSM30011_13325_921_aa_1_631	ENW04555.1	Acinetobacter beijerinckii CIP 110307	Standard	75.55	634	152	1	1	631	100	1	634	0.0	1009
DSM30011_13325_921_aa_1_631	ENW07223.1	Acinetobacter beijerinckii CIP 110307	Standard	71.09	633	181	2	1	631	100	1	633	0.0	939
DSM30011_13325_921_aa_1_631	ENW07524.1	Acinetobacter beijerinckii CIP 110307	Standard	75.55	634	152	1	1	631	100	1	634	0.0	1006
DSM30011_13325_921_aa_1_631	ATZ61977.1	Acinetobacter bereziniae	Standard	68.30	631	199	1	1	631	100	1	630	0.0	914
DSM30011_13325_921_aa_1_631	ATZ62336.1	Acinetobacter bereziniae	Standard	68.35	635	196	1	2	631	99	3	637	0.0	932
DSM30011_13325_921_aa_1_631	ATZ62853.1	Acinetobacter bereziniae	Standard	67.45	636	202	1	1	631	100	1	636	0.0	911
DSM30011_13325_921_aa_1_631	ATZ63494.1	Acinetobacter bereziniae	Standard	64.93	633	219	2	1	631	100	1	632	0.0	880
DSM30011_13325_921_aa_1_631	ATZ63530.1	Acinetobacter bereziniae	evolved	65.57	636	214	1	1	631	100	1	636	0.0	893
DSM30011_13325_921_aa_1_631	ATZ63648.1	Acinetobacter bereziniae	Standard	24.80	629	356	21	17	618	95	17	555	6e-32	135
DSM30011_13325_921_aa_1_631	ATZ63744.1	Acinetobacter bereziniae	Standard	64.93	633	219	2	1	631	100	1	632	0.0	876
DSM30011_13325_921_aa_1_631	ATZ63848.1	Acinetobacter bereziniae	evolved	65.88	636	212	1	1	631	100	1	636	0.0	883
DSM30011_13325_921_aa_1_631	ATZ63912.1	Acinetobacter bereziniae	Standard	64.62	636	220	1	1	631	100	1	636	0.0	881
DSM30011_13325_921_aa_1_631	ATZ63957.1	Acinetobacter bereziniae	Standard	64.15	636	223	1	1	631	100	1	636	0.0	870
DSM30011_13325_921_aa_1_631	ATZ64795.1	Acinetobacter bereziniae	Standard	64.48	639	219	1	1	631	100	1	639	0.0	876
DSM30011_13325_921_aa_1_631	ATZ64822.1	Acinetobacter bereziniae	Standard	67.61	636	201	1	1	631	100	1	636	0.0	914
DSM30011_13325_921_aa_1_631	ATZ65136.1	Acinetobacter bereziniae	Standard	69.65	636	188	1	1	631	100	4	639	0.0	952
DSM30011_13325_921_aa_1_631	SFT14404.1	Acinetobacter bohemicus	Standard	70.54	560	163	2	72	631	89	1	558	0.0	816
DSM30011_13325_921_aa_1_631	ENU18550.1	Acinetobacter bohemicus ANC 3994	Standard	68.86	623	192	2	9	631	99	1	621	0.0	897
DSM30011_13325_921_aa_1_631	ENV81792.1	Acinetobacter bouvetii DSM 14964 = CIP 107468	Standard	66.24	631	211	2	1	631	100	1	629	0.0	874
DSM30011_13325_921_aa_1_631	AQZ80211.1	Acinetobacter calcoaceticus	Standard	73.58	636	163	1	1	631	100	1	636	0.0	983
DSM30011_13325_921_aa_1_631	AQZ81313.1	Acinetobacter calcoaceticus	Standard	73.43	636	164	1	1	631	100	2	637	0.0	991
DSM30011_13325_921_aa_1_631	AQZ83520.1	Acinetobacter calcoaceticus	Standard	72.35	633	173	1	1	631	100	13	645	0.0	946
DSM30011_13325_921_aa_1_631	AQZ83754.1	Acinetobacter calcoaceticus	Standard	78.41	616	128	1	21	631	97	2	617	0.0	1000
DSM30011_13325_921_aa_1_631	SCD14180.1	Acinetobacter calcoaceticus	Standard	74.69	636	156	1	1	631	100	1	636	0.0	995
DSM30011_13325_921_aa_1_631	SCD15249.1	Acinetobacter calcoaceticus	Standard	87.64	631	78	0	1	631	100	1	631	0.0	1172
DSM30011_13325_921_aa_1_631	SCD15490.1	Acinetobacter calcoaceticus	Standard	74.84	636	155	1	1	631	100	2	637	0.0	996
DSM30011_13325_921_aa_1_631	SCD17669.1	Acinetobacter calcoaceticus	Standard	72.51	633	172	1	1	631	100	1	633	0.0	965
DSM30011_13325_921_aa_1_631	ODA14681.1	Acinetobacter celticus	Standard	68.15	631	199	2	1	631	100	1	629	0.0	882
DSM30011_13325_921_aa_1_631	ENX33065.1	Acinetobacter colistiniresistens	Standard	68.09	633	199	2	1	631	100	1	632	0.0	910
DSM30011_13325_921_aa_1_631	ENX33694.1	Acinetobacter colistiniresistens	Standard	74.41	633	160	1	1	631	100	1	633	0.0	994
DSM30011_13325_921_aa_1_631	ENX33801.1	Acinetobacter colistiniresistens	Standard	75.20	633	155	1	1	631	100	1	633	0.0	1003
DSM30011_13325_921_aa_1_631	ENX34674.1	Acinetobacter colistiniresistens	Standard	70.91	636	180	1	1	631	100	1	636	0.0	952
DSM30011_13325_921_aa_1_631	ENX35068.1	Acinetobacter colistiniresistens	Standard	74.61	634	158	1	1	631	100	1	634	0.0	992
DSM30011_13325_921_aa_1_631	ENX35956.1	Acinetobacter colistiniresistens	Standard	72.04	633	175	1	1	631	100	1	633	0.0	938
DSM30011_13325_921_aa_1_631	EPG37029.1	Acinetobacter colistiniresistens	Standard	70.91	636	180	1	1	631	100	1	636	0.0	951
DSM30011_13325_921_aa_1_631	EPG37406.1	Acinetobacter colistiniresistens	Standard	74.45	634	159	1	1	631	100	1	634	0.0	997
DSM30011_13325_921_aa_1_631	EPG37507.1	Acinetobacter colistiniresistens	Standard	74.45	634	159	1	1	631	100	1	634	0.0	996
DSM30011_13325_921_aa_1_631	EPG38448.1	Acinetobacter colistiniresistens	Standard	75.04	633	156	1	1	631	100	1	633	0.0	1000
DSM30011_13325_921_aa_1_631	EPG42734.1	Acinetobacter colistiniresistens	Standard	72.04	633	175	1	1	631	100	1	633	0.0	944
DSM30011_13325_921_aa_1_631	ALH95479.1	Acinetobacter equi	Standard	25.08	618	370	23	17	618	95	17	557	4e-29	127
DSM30011_13325_921_aa_1_631	ENV32565.1	Acinetobacter gerneri DSM 14967 = CIP 107464	Standard	54.80	635	282	4	1	631	100	1	634	0.0	714
DSM30011_13325_921_aa_1_631	ENV32717.1	Acinetobacter gerneri DSM 14967 = CIP 107464	T6SS_Vgr	30.70	544	288	19	103	631	84	143	612	7e-55	206
DSM30011_13325_921_aa_1_631	ENV33196.1	Acinetobacter gerneri DSM 14967 = CIP 107464	Standard	24.16	596	355	19	5	584	92	7	521	4e-31	133
DSM30011_13325_921_aa_1_631	ENV33901.1	Acinetobacter gerneri DSM 14967 = CIP 107464	T6SS_Vgr	29.23	544	287	18	103	631	84	143	603	6e-51	193
DSM30011_13325_921_aa_1_631	ENV34128.1	Acinetobacter gerneri DSM 14967 = CIP 107464	Standard	51.20	623	299	2	1	620	98	1	621	0.0	650
DSM30011_13325_921_aa_1_631	ENV34356.1	Acinetobacter gerneri DSM 14967 = CIP 107464	Standard	55.59	635	278	3	1	631	100	1	635	0.0	744
DSM30011_13325_921_aa_1_631	ENV34392.1	Acinetobacter gerneri DSM 14967 = CIP 107464	Standard	54.65	635	281	5	1	631	100	1	632	0.0	687
DSM30011_13325_921_aa_1_631	ENV34994.1	Acinetobacter gerneri DSM 14967 = CIP 107464	Standard	47.64	636	326	4	1	631	100	1	634	0.0	609
DSM30011_13325_921_aa_1_631	ENV35532.1	Acinetobacter gerneri DSM 14967 = CIP 107464	T6SS_Vgr	30.33	544	290	18	103	631	84	143	612	7e-54	202
DSM30011_13325_921_aa_1_631	BAP35753.1	Acinetobacter guillouiae	Standard	67.61	636	201	1	1	631	100	1	636	0.0	920
DSM30011_13325_921_aa_1_631	BAP36558.1	Acinetobacter guillouiae	Standard	69.81	636	187	1	1	631	100	1	636	0.0	959
DSM30011_13325_921_aa_1_631	BAP37139.1	Acinetobacter guillouiae	Standard	66.40	634	209	3	1	631	100	1	633	0.0	892
DSM30011_13325_921_aa_1_631	BAP37315.1	Acinetobacter guillouiae	Standard	66.35	636	209	1	1	631	100	1	636	0.0	902
DSM30011_13325_921_aa_1_631	BAP38340.1	Acinetobacter guillouiae	Standard	69.97	636	186	1	1	631	100	1	636	0.0	958
DSM30011_13325_921_aa_1_631	BAP38660.1	Acinetobacter guillouiae	Standard	73.23	635	166	1	1	631	100	4	638	0.0	990
DSM30011_13325_921_aa_1_631	BAP38772.1	Acinetobacter guillouiae	Standard	72.60	635	169	1	2	631	99	3	637	0.0	979
DSM30011_13325_921_aa_1_631	BAP38915.1	Acinetobacter guillouiae	Standard	72.91	635	168	1	1	631	100	4	638	0.0	989
DSM30011_13325_921_aa_1_631	BAP39135.1	Acinetobacter guillouiae	Standard	67.99	631	201	1	1	631	100	1	630	0.0	889
DSM30011_13325_921_aa_1_631	ENU56437.1	Acinetobacter guillouiae CIP 63.46	Standard	72.80	636	167	1	2	631	99	3	638	0.0	985
DSM30011_13325_921_aa_1_631	ENU56695.1	Acinetobacter guillouiae CIP 63.46	Standard	72.33	636	171	1	1	631	100	4	639	0.0	980
DSM30011_13325_921_aa_1_631	ENU57225.1	Acinetobacter guillouiae CIP 63.46	Standard	73.07	635	167	1	1	631	100	4	638	0.0	987
DSM30011_13325_921_aa_1_631	ENU57477.1	Acinetobacter guillouiae CIP 63.46	Standard	67.99	631	201	1	1	631	100	1	630	0.0	892
DSM30011_13325_921_aa_1_631	ENU58070.1	Acinetobacter guillouiae CIP 63.46	Standard	69.97	636	186	1	1	631	100	1	636	0.0	959
DSM30011_13325_921_aa_1_631	ENU58922.1	Acinetobacter guillouiae CIP 63.46	Standard	67.45	636	202	1	1	631	100	1	636	0.0	905
DSM30011_13325_921_aa_1_631	ENU60614.1	Acinetobacter guillouiae CIP 63.46	Standard	69.97	636	186	1	1	631	100	1	636	0.0	958
DSM30011_13325_921_aa_1_631	ENV14960.1	Acinetobacter guillouiae NIPH 991	Standard	68.15	631	200	1	1	631	100	1	630	0.0	890
DSM30011_13325_921_aa_1_631	ENV14963.1	Acinetobacter guillouiae NIPH 991	Standard	69.65	636	188	1	1	631	100	1	636	0.0	954
DSM30011_13325_921_aa_1_631	ENV15137.1	Acinetobacter guillouiae NIPH 991	Standard	67.82	634	200	3	1	631	100	1	633	0.0	915
DSM30011_13325_921_aa_1_631	ENV16379.1	Acinetobacter guillouiae NIPH 991	Standard	74.91	287	67	1	350	631	45	1	287	3e-156	470
DSM30011_13325_921_aa_1_631	ENV16380.1	Acinetobacter guillouiae NIPH 991	Standard	58.53	340	141	0	1	340	54	1	340	1e-140	420
DSM30011_13325_921_aa_1_631	ENV16796.1	Acinetobacter guillouiae NIPH 991	Standard	70.13	636	185	1	1	631	100	1	636	0.0	961
DSM30011_13325_921_aa_1_631	ENV18402.1	Acinetobacter guillouiae NIPH 991	Standard	69.34	636	190	1	1	631	100	1	636	0.0	944
DSM30011_13325_921_aa_1_631	ENV18565.1	Acinetobacter guillouiae NIPH 991	Standard	72.44	635	171	1	1	631	100	4	638	0.0	979
DSM30011_13325_921_aa_1_631	ENV19088.1	Acinetobacter guillouiae NIPH 991	Standard	71.86	636	174	1	1	631	100	4	639	0.0	975
DSM30011_13325_921_aa_1_631	ENV19232.1	Acinetobacter guillouiae NIPH 991	Standard	72.48	636	169	1	2	631	99	3	638	0.0	981
DSM30011_13325_921_aa_1_631	OBY74173.1	Acinetobacter gyllenbergii	Standard	67.61	633	202	2	1	631	100	1	632	0.0	907
DSM30011_13325_921_aa_1_631	OBY74358.1	Acinetobacter gyllenbergii	Standard	62.83	635	231	3	1	631	100	1	634	0.0	848
DSM30011_13325_921_aa_1_631	OBY74631.1	Acinetobacter gyllenbergii	T6SS_Vgr	69.94	632	188	1	2	631	99	3	634	0.0	941
DSM30011_13325_921_aa_1_631	OBY75573.1	Acinetobacter gyllenbergii	Standard	74.61	634	158	1	1	631	100	1	634	0.0	993
DSM30011_13325_921_aa_1_631	OBY75707.1	Acinetobacter gyllenbergii	Standard	74.45	634	159	1	1	631	100	1	634	0.0	998
DSM30011_13325_921_aa_1_631	OBY76096.1	Acinetobacter gyllenbergii	Standard	70.44	636	183	1	1	631	100	1	636	0.0	946
DSM30011_13325_921_aa_1_631	ESK37968.1	Acinetobacter gyllenbergii NIPH 230	Standard	71.68	632	178	1	1	631	100	1	632	0.0	942
DSM30011_13325_921_aa_1_631	ESK43109.1	Acinetobacter gyllenbergii NIPH 230	Standard	70.60	636	182	1	1	631	100	1	636	0.0	949
DSM30011_13325_921_aa_1_631	ESK52097.1	Acinetobacter gyllenbergii NIPH 230	Standard	77.11	533	119	1	102	631	84	1	533	0.0	870
DSM30011_13325_921_aa_1_631	APR69496.1	Acinetobacter haemolyticus	Standard	67.98	634	200	1	1	631	100	1	634	0.0	912
DSM30011_13325_921_aa_1_631	APR70544.1	Acinetobacter haemolyticus	Standard	75.24	634	154	1	1	631	100	1	634	0.0	1022
DSM30011_13325_921_aa_1_631	APR70822.1	Acinetobacter haemolyticus	Standard	75.16	636	153	2	1	631	100	1	636	0.0	1022
DSM30011_13325_921_aa_1_631	ATZ67118.1	Acinetobacter haemolyticus	Standard	75.08	634	155	1	1	631	100	1	634	0.0	1024
DSM30011_13325_921_aa_1_631	ATZ68076.1	Acinetobacter haemolyticus	Standard	67.82	634	201	1	1	631	100	1	634	0.0	910
DSM30011_13325_921_aa_1_631	ATZ68105.1	Acinetobacter haemolyticus	Standard	73.24	639	163	1	1	631	100	1	639	0.0	998
DSM30011_13325_921_aa_1_631	AVH15182.1	Acinetobacter indicus	Standard	74.92	638	153	1	1	631	100	2	639	0.0	1007
DSM30011_13325_921_aa_1_631	AVH15399.1	Acinetobacter indicus	Standard	74.96	635	152	1	4	631	99	6	640	0.0	1001
DSM30011_13325_921_aa_1_631	ALV72095.1	Acinetobacter johnsonii XBB1	Standard	68.40	636	196	2	1	631	100	1	636	0.0	924
DSM30011_13325_921_aa_1_631	ALV72333.1	Acinetobacter johnsonii XBB1	Standard	72.87	634	169	1	1	631	100	1	634	0.0	961
DSM30011_13325_921_aa_1_631	ALV74555.1	Acinetobacter johnsonii XBB1	Standard	66.72	631	208	2	1	631	100	2	630	0.0	881
DSM30011_13325_921_aa_1_631	APU48953.1	Acinetobacter junii	Standard	72.44	635	171	1	1	631	100	1	635	0.0	975
DSM30011_13325_921_aa_1_631	ATU44053.1	Acinetobacter junii	Standard	71.25	633	180	1	1	631	100	1	633	0.0	949
DSM30011_13325_921_aa_1_631	ATU45258.1	Acinetobacter junii	Standard	72.28	635	172	1	1	631	100	1	635	0.0	978
DSM30011_13325_921_aa_1_631	AWA46688.1	Acinetobacter junii	Standard	70.93	633	182	1	1	631	100	1	633	0.0	946
DSM30011_13325_921_aa_1_631	ARD27422.1	Acinetobacter lactucae	Standard	71.72	633	177	1	1	631	100	13	645	0.0	938
DSM30011_13325_921_aa_1_631	ARD29427.1	Acinetobacter lactucae	Standard	73.90	636	161	1	1	631	100	2	637	0.0	991
DSM30011_13325_921_aa_1_631	ARD30540.1	Acinetobacter lactucae	Standard	73.90	636	161	1	1	631	100	1	636	0.0	992
DSM30011_13325_921_aa_1_631	AOA57354.1	Acinetobacter larvae	Standard	69.15	632	194	1	1	631	100	1	632	0.0	951
DSM30011_13325_921_aa_1_631	AOA57764.1	Acinetobacter larvae	Standard	67.61	636	201	1	1	631	100	2	637	0.0	924
DSM30011_13325_921_aa_1_631	AOA58025.1	Acinetobacter larvae	Standard	71.36	632	180	1	1	631	100	1	632	0.0	966
DSM30011_13325_921_aa_1_631	AOA59587.1	Acinetobacter larvae	Standard	70.89	632	183	1	1	631	100	1	632	0.0	965
DSM30011_13325_921_aa_1_631	AOA59611.1	Acinetobacter larvae	Standard	67.67	634	201	3	1	631	100	1	633	0.0	903
DSM30011_13325_921_aa_1_631	AJB46696.1	Acinetobacter nosocomialis	Standard	71.41	633	179	1	1	631	100	1	633	0.0	952
DSM30011_13325_921_aa_1_631	AJB49833.1	Acinetobacter nosocomialis	Standard	74.53	636	157	1	1	631	100	1	636	0.0	998
DSM30011_13325_921_aa_1_631	AJB50020.1	Acinetobacter nosocomialis	Standard	91.60	631	53	0	1	631	100	1	631	0.0	1213
DSM30011_13325_921_aa_1_631	ARG15354.1	Acinetobacter nosocomialis	Standard	71.72	633	177	1	1	631	100	13	645	0.0	954
DSM30011_13325_921_aa_1_631	ARG17516.1	Acinetobacter nosocomialis	Standard	70.50	634	184	1	1	631	100	1	634	0.0	942
DSM30011_13325_921_aa_1_631	ARG17739.1	Acinetobacter nosocomialis	Standard	87.80	631	77	0	1	631	100	1	631	0.0	1176
DSM30011_13325_921_aa_1_631	AVF44789.1	Acinetobacter nosocomialis	Standard	70.50	634	184	1	1	631	100	1	634	0.0	942
DSM30011_13325_921_aa_1_631	AVF44969.1	Acinetobacter nosocomialis	Standard	87.80	631	77	0	1	631	100	1	631	0.0	1176
DSM30011_13325_921_aa_1_631	AVF46118.1	Acinetobacter nosocomialis	Standard	71.88	633	176	1	1	631	100	13	645	0.0	956
DSM30011_13325_921_aa_1_631	AWL17653.1	Acinetobacter nosocomialis	Standard	71.72	633	177	1	1	631	100	13	645	0.0	954
DSM30011_13325_921_aa_1_631	AWL19754.1	Acinetobacter nosocomialis	Standard	70.35	634	185	1	1	631	100	1	634	0.0	941
DSM30011_13325_921_aa_1_631	AWL19954.1	Acinetobacter nosocomialis	Standard	87.80	631	77	0	1	631	100	1	631	0.0	1177
DSM30011_13325_921_aa_1_631	ADI89016.1	Acinetobacter oleivorans DR1	Standard	71.41	633	179	1	1	631	100	1	633	0.0	925
DSM30011_13325_921_aa_1_631	ADI91348.1	Acinetobacter oleivorans DR1	Standard	76.89	636	142	1	1	631	100	1	636	0.0	1014
DSM30011_13325_921_aa_1_631	ADI91355.1	Acinetobacter oleivorans DR1	Standard	74.06	636	160	1	1	631	100	1	636	0.0	990
DSM30011_13325_921_aa_1_631	ADI91678.1	Acinetobacter oleivorans DR1	Standard	67.67	634	200	4	1	631	100	1	632	0.0	890
DSM30011_13325_921_aa_1_631	ADI92673.1	Acinetobacter oleivorans DR1	Standard	74.53	636	157	1	1	631	100	1	636	0.0	995
DSM30011_13325_921_aa_1_631	AMM27706.1	Acinetobacter pittii	Standard	71.88	633	176	1	1	631	100	1	633	0.0	939
DSM30011_13325_921_aa_1_631	AMM27916.1	Acinetobacter pittii	Standard	74.37	636	158	1	1	631	100	1	636	0.0	994
DSM30011_13325_921_aa_1_631	AMX18507.1	Acinetobacter pittii	Standard	69.24	634	192	2	1	631	100	6	639	0.0	936
DSM30011_13325_921_aa_1_631	AMX18688.1	Acinetobacter pittii	Standard	86.37	631	86	0	1	631	100	1	631	0.0	1156
DSM30011_13325_921_aa_1_631	AMX18954.1	Acinetobacter pittii	Standard	74.53	636	157	1	1	631	100	2	637	0.0	998
DSM30011_13325_921_aa_1_631	AMX18962.1	Acinetobacter pittii	Standard	77.67	636	137	1	1	631	100	1	636	0.0	1028
DSM30011_13325_921_aa_1_631	AQV14645.1	Acinetobacter pittii	Standard	72.20	633	174	1	1	631	100	1	633	0.0	942
DSM30011_13325_921_aa_1_631	AQV14851.1	Acinetobacter pittii	Standard	74.69	636	156	1	1	631	100	1	636	0.0	998
DSM30011_13325_921_aa_1_631	AQV15312.1	Acinetobacter pittii	Standard	90.49	631	60	0	1	631	100	1	631	0.0	1200
DSM30011_13325_921_aa_1_631	AQV16109.1	Acinetobacter pittii	Standard	74.84	636	155	1	1	631	100	2	637	0.0	1002
DSM30011_13325_921_aa_1_631	AQV16112.1	Acinetobacter pittii	Standard	77.67	636	137	1	1	631	100	1	636	0.0	1028
DSM30011_13325_921_aa_1_631	AUM26775.1	Acinetobacter pittii	Standard	76.73	636	143	1	1	631	100	1	636	0.0	1016
DSM30011_13325_921_aa_1_631	AUM26780.1	Acinetobacter pittii	Standard	73.74	636	162	1	1	631	100	2	637	0.0	988
DSM30011_13325_921_aa_1_631	AUM27025.1	Acinetobacter pittii	Standard	86.21	631	87	0	1	631	100	1	631	0.0	1163
DSM30011_13325_921_aa_1_631	AUM27063.1	Acinetobacter pittii	Standard	68.45	634	196	3	1	631	100	1	633	0.0	918
DSM30011_13325_921_aa_1_631	AUM28182.1	Acinetobacter pittii	Standard	71.88	633	176	1	1	631	100	1	633	0.0	941
DSM30011_13325_921_aa_1_631	AUT32702.1	Acinetobacter pittii	Standard	71.88	633	176	1	1	631	100	1	633	0.0	939
DSM30011_13325_921_aa_1_631	AUT35241.1	Acinetobacter pittii	T6SS_Vgr	68.61	634	194	4	1	631	100	1	632	0.0	912
DSM30011_13325_921_aa_1_631	AVN16788.1	Acinetobacter pittii	Standard	71.88	633	176	1	1	631	100	1	633	0.0	939
DSM30011_13325_921_aa_1_631	AVN19977.1	Acinetobacter pittii	Standard	74.06	636	160	1	1	631	100	1	636	0.0	993
DSM30011_13325_921_aa_1_631	AVN20522.1	Acinetobacter pittii	Standard	72.67	622	168	1	12	631	98	1	622	0.0	933
DSM30011_13325_921_aa_1_631	AVN23594.1	Acinetobacter pittii	Standard	74.21	636	159	1	1	631	100	1	636	0.0	995
DSM30011_13325_921_aa_1_631	AVZ06530.1	Acinetobacter pittii	Standard	74.06	636	160	1	1	631	100	1	636	0.0	993
DSM30011_13325_921_aa_1_631	ADY80941.1	Acinetobacter pittii PHEA-2	Standard	68.61	634	195	3	1	631	100	1	633	0.0	906
DSM30011_13325_921_aa_1_631	ADY81211.1	Acinetobacter pittii PHEA-2	Standard	72.27	649	162	2	1	631	100	2	650	0.0	974
DSM30011_13325_921_aa_1_631	ADY81218.1	Acinetobacter pittii PHEA-2	Standard	78.08	616	130	1	21	631	97	2	617	0.0	999
DSM30011_13325_921_aa_1_631	ADY83421.1	Acinetobacter pittii PHEA-2	Standard	71.88	633	176	1	1	631	100	13	645	0.0	943
DSM30011_13325_921_aa_1_631	ADY83591.1	Acinetobacter pittii PHEA-2	Standard	68.08	473	146	1	9	476	74	1	473	0.0	673
DSM30011_13325_921_aa_1_631	ADY83592.1	Acinetobacter pittii PHEA-2	Standard	93.65	126	8	0	465	590	20	1	126	4e-78	250
DSM30011_13325_921_aa_1_631	ADY83593.1	Acinetobacter pittii PHEA-2	T6SS_Vgr	96.43	112	4	0	520	631	18	4	115	2e-67	230
DSM30011_13325_921_aa_1_631	OUY08271.1	Acinetobacter populi	T6SS_Vgr	29.47	543	288	16	103	631	84	143	604	5e-55	205
DSM30011_13325_921_aa_1_631	OUY08277.1	Acinetobacter populi	T6SS_Vgr	29.83	543	286	16	103	631	84	143	604	6e-55	204
DSM30011_13325_921_aa_1_631	OUY08933.1	Acinetobacter populi	T6SS_Vgr	30.53	547	282	20	104	631	84	144	611	2e-56	209
DSM30011_13325_921_aa_1_631	KYQ71182.1	Acinetobacter pragensis	Standard	65.29	631	217	2	1	631	100	1	629	0.0	850
DSM30011_13325_921_aa_1_631	PKF31563.1	Acinetobacter proteolyticus	Standard	70.91	636	180	1	1	631	100	1	636	0.0	939
DSM30011_13325_921_aa_1_631	PKF31801.1	Acinetobacter proteolyticus	evolved	75.20	633	155	1	1	631	100	1	633	0.0	998
DSM30011_13325_921_aa_1_631	PKF34076.1	Acinetobacter proteolyticus	Standard	75.28	631	156	0	1	631	100	1	631	0.0	993
DSM30011_13325_921_aa_1_631	PKF34303.1	Acinetobacter proteolyticus	Standard	71.09	633	181	1	1	631	100	1	633	0.0	919
DSM30011_13325_921_aa_1_631	PKF35340.1	Acinetobacter proteolyticus	Standard	75.04	633	156	1	1	631	100	1	633	0.0	1001
DSM30011_13325_921_aa_1_631	AWV85120.1	Acinetobacter radioresistens	Standard	70.36	631	186	1	1	631	100	1	630	0.0	914
DSM30011_13325_921_aa_1_631	EPF69368.1	Acinetobacter rudis CIP 110305	Standard	65.40	633	216	2	1	631	100	1	632	0.0	870
DSM30011_13325_921_aa_1_631	EPF71086.1	Acinetobacter rudis CIP 110305	T6SS_Vgr	30.16	547	286	19	103	631	84	143	611	3e-54	204
DSM30011_13325_921_aa_1_631	EPF74235.1	Acinetobacter rudis CIP 110305	T6SS_Vgr	30.16	547	286	19	103	631	84	143	611	3e-54	204
DSM30011_13325_921_aa_1_631	EPF74316.1	Acinetobacter rudis CIP 110305	Standard	66.72	634	208	1	1	631	100	1	634	0.0	904
DSM30011_13325_921_aa_1_631	EPF74386.1	Acinetobacter rudis CIP 110305	T6SS_Vgr	29.56	548	290	15	103	631	84	143	613	3e-54	203
DSM30011_13325_921_aa_1_631	EPF74530.1	Acinetobacter rudis CIP 110305	T6SS_Vgr	30.76	543	289	17	103	631	84	143	612	4e-58	214
DSM30011_13325_921_aa_1_631	EPF74534.1	Acinetobacter rudis CIP 110305	T6SS_Vgr	29.65	543	286	17	103	631	84	143	603	5e-51	193
DSM30011_13325_921_aa_1_631	EPF81608.1	Acinetobacter rudis CIP 110305	Standard	67.03	634	206	1	1	631	100	1	634	0.0	900
DSM30011_13325_921_aa_1_631	APX61749.1	Acinetobacter schindleri	Standard	70.73	632	182	1	3	631	99	4	635	0.0	964
DSM30011_13325_921_aa_1_631	APX64089.1	Acinetobacter schindleri	Standard	67.83	631	201	2	1	631	100	1	629	0.0	899
DSM30011_13325_921_aa_1_631	AWD69938.1	Acinetobacter schindleri	Standard	67.35	631	204	2	1	631	100	1	629	0.0	898
DSM30011_13325_921_aa_1_631	ENU44921.1	Acinetobacter seifertii	Standard	70.26	538	158	1	1	536	85	1	538	0.0	787
DSM30011_13325_921_aa_1_631	PJF02601.1	Acinetobacter seifertii	Standard	70.03	634	187	1	1	631	100	1	634	0.0	937
DSM30011_13325_921_aa_1_631	PJF04631.1	Acinetobacter seifertii	Standard	71.41	633	179	1	1	631	100	13	645	0.0	935
DSM30011_13325_921_aa_1_631	PJG65408.1	Acinetobacter seifertii	Standard	70.19	634	186	1	1	631	100	1	634	0.0	942
DSM30011_13325_921_aa_1_631	PJG65433.1	Acinetobacter seifertii	Standard	70.03	634	187	2	1	631	100	1	634	0.0	937
DSM30011_13325_921_aa_1_631	PJG66054.1	Acinetobacter seifertii	Standard	71.72	633	177	1	1	631	100	13	645	0.0	954
DSM30011_13325_921_aa_1_631	APV35445.1	Acinetobacter soli	Standard	66.72	631	201	1	1	631	100	1	622	0.0	879
DSM30011_13325_921_aa_1_631	APV36458.1	Acinetobacter soli	Standard	67.04	631	199	1	1	631	100	1	622	0.0	861
DSM30011_13325_921_aa_1_631	APV36700.1	Acinetobacter soli	Standard	66.67	636	206	4	1	631	100	1	635	0.0	880
DSM30011_13325_921_aa_1_631	APV37042.1	Acinetobacter soli	Standard	66.56	631	211	0	1	631	100	1	631	0.0	887
DSM30011_13325_921_aa_1_631	AUX90626.1	Acinetobacter sp. ACNIH1	Standard	71.68	632	176	1	3	631	99	4	635	0.0	963
DSM30011_13325_921_aa_1_631	AUX91061.1	Acinetobacter sp. ACNIH1	Standard	65.93	631	212	2	1	631	100	1	628	0.0	855
DSM30011_13325_921_aa_1_631	AUX85656.1	Acinetobacter sp. ACNIH2	Standard	68.30	631	200	0	1	631	100	1	631	0.0	913
DSM30011_13325_921_aa_1_631	AMO39353.1	Acinetobacter sp. DUT-2	Standard	72.20	633	174	1	1	631	100	1	633	0.0	943
DSM30011_13325_921_aa_1_631	AMO41442.1	Acinetobacter sp. DUT-2	T6SS_Vgr	68.77	634	193	4	1	631	100	1	632	0.0	914
DSM30011_13325_921_aa_1_631	ATO21016.1	Acinetobacter sp. LoGeW2-3	Standard	68.62	631	196	2	1	631	100	1	629	0.0	909
DSM30011_13325_921_aa_1_631	AVH49994.1	Acinetobacter sp. SWBY1	Standard	59.15	634	255	2	1	631	100	1	633	0.0	781
DSM30011_13325_921_aa_1_631	AMW77546.1	Acinetobacter sp. TGL-Y2	Standard	66.88	631	208	1	1	631	100	1	630	0.0	901
DSM30011_13325_921_aa_1_631	AMW78310.1	Acinetobacter sp. TGL-Y2	Standard	67.92	636	199	1	1	631	100	1	636	0.0	909
DSM30011_13325_921_aa_1_631	AMW78540.1	Acinetobacter sp. TGL-Y2	Standard	69.81	636	187	1	1	631	100	1	636	0.0	945
DSM30011_13325_921_aa_1_631	AMW78935.1	Acinetobacter sp. TGL-Y2	Standard	67.82	634	200	3	1	631	100	1	633	0.0	887
DSM30011_13325_921_aa_1_631	AMW79656.1	Acinetobacter sp. TGL-Y2	Standard	72.32	643	166	1	1	631	100	2	644	0.0	965
DSM30011_13325_921_aa_1_631	AMW79824.1	Acinetobacter sp. TGL-Y2	Standard	73.74	636	162	1	1	631	100	1	636	0.0	974
DSM30011_13325_921_aa_1_631	AMW79974.1	Acinetobacter sp. TGL-Y2	Standard	74.06	636	160	1	1	631	100	5	640	0.0	978
DSM30011_13325_921_aa_1_631	EOR07170.1	Acinetobacter tandoii DSM 14970 = CIP 107469	Standard	69.70	637	187	1	1	631	100	1	637	0.0	919
DSM30011_13325_921_aa_1_631	EOR08054.1	Acinetobacter tandoii DSM 14970 = CIP 107469	Standard	69.70	637	187	1	1	631	100	1	637	0.0	919
DSM30011_13325_921_aa_1_631	EOR10956.1	Acinetobacter tandoii DSM 14970 = CIP 107469	Standard	68.30	631	200	0	1	631	100	1	631	0.0	911
DSM30011_13325_921_aa_1_631	ENV70925.1	Acinetobacter towneri DSM 14962 = CIP 107472	Standard	62.46	634	234	2	1	631	100	1	633	0.0	799
DSM30011_13325_921_aa_1_631	PMC98270.1	Acinetobacter ursingii	Standard	68.56	633	196	2	1	630	99	1	633	0.0	900
DSM30011_13325_921_aa_1_631	ENV79830.1	Acinetobacter ursingii ANC 3649	Standard	67.26	168	55	0	1	168	27	1	168	3e-74	241
DSM30011_13325_921_aa_1_631	ENV79831.1	Acinetobacter ursingii ANC 3649	Standard	73.84	279	69	3	356	631	44	1	278	5e-145	432
DSM30011_13325_921_aa_1_631	ENV80725.1	Acinetobacter ursingii ANC 3649	Standard	68.30	631	200	0	1	631	100	1	631	0.0	911
DSM30011_13325_921_aa_1_631	ENV80964.1	Acinetobacter ursingii ANC 3649	Standard	68.72	633	195	2	1	630	99	1	633	0.0	903
DSM30011_13325_921_aa_1_631	ENV74713.1	Acinetobacter ursingii DSM 16037 = CIP 107286	Standard	68.46	631	199	0	1	631	100	1	631	0.0	914
DSM30011_13325_921_aa_1_631	ENV75496.1	Acinetobacter ursingii DSM 16037 = CIP 107286	Standard	68.93	634	193	3	1	631	100	1	633	0.0	903
