# Supplementary material for: Bioinformatic Analysis of the Type VI Secretion System and Its Potential Toxins in the Acinetobacter Genus
Source: Front Microbiol. 2019 Nov 1;10:2519. doi: 10.3389/fmicb.2019.02519 (PMC6838775; doi:10.3389/fmicb.2019.02519)
Supplement: TABLE S3 — NCBI web-Conserved domains search tool results for Acinetobacter VgrG proteins. [file Table_3.XLS]

## Sheet: Sheet1
Table S3. NCBI web-Conserved domains search tool results for Acinetobacter VgrG proteins(1)
Query	Hit type	PSSM-ID	From	To	E-Value	Bitscore	Accession	Short name(2)	Incomplete	Superfamily	T6SS classification	Strain	(1) Marchler-Bauer et al. 2015
Q#1 - SNQ29619.1	specific	226032	33	629	3.96968e-90	298859	COG3501	VgrG	-	cl27827			(2) extra domains are shown in color
Q#1 - SNQ29619.1	specific	313352	695	843	1.36342e-31	120684	pfam10106	DUF2345	-	cl01733
Q#2 - SNQ29692.1	specific	226032	32	645	9.65816e-94	306563	COG3501	VgrG	-	cl27827
Q#2 - SNQ29692.1	specific	226704	644	910	7.16281e-38	142902	COG4253	COG4253	-	cl01733
Q#3 - SNQ29792.1	specific	226032	30	630	3.2709e-90	297318	COG3501	VgrG	-	cl27827
Q#3 - SNQ29792.1	specific	226704	646	908	2.44109e-51	181422	COG4253	COG4253	-	cl01733
Q#4 - AIA51579.1	specific	226032	14	633	5.84023e-98	324668	COG3501	VgrG	-	cl27827
Q#4 - AIA51579.1	specific	313352	848	998	4.22244e-50	176153	pfam10106	DUF2345	-	cl01733
Q#5 - AIA52787.1	specific	226032	32	646	1.29972e-95	317349	COG3501	VgrG	-	cl27827
Q#5 - AIA52787.1	specific	313352	691	839	2.20144e-48	171145	pfam10106	DUF2345	-	cl01733
Q#6 - AIL73927.1	specific	226032	14	633	1.62848e-99	329.29	COG3501	VgrG	-	cl27827
Q#6 - AIL73927.1	specific	313352	849	998	2.17722e-49	174227	pfam10106	DUF2345	-	cl01733
Q#7 - AIL75044.1	specific	226032	23	643	1.31225e-93	311956	COG3501	VgrG	-	cl27827
Q#7 - AIL75044.1	specific	313352	688	836	4.89092e-47	167293	pfam10106	DUF2345	-	cl01733
Q#8 - AIL75208.1	specific	226032	32	646	9.40683e-95	315038	COG3501	VgrG	-	cl27827
Q#8 - AIL75208.1	specific	313352	691	839	6.31472e-48	169.99	pfam10106	DUF2345	-	cl01733
Q#9 - AIL77858.1	specific	226032	32	646	1.15147e-94	314652	COG3501	VgrG	-	cl27827
Q#9 - AIL77858.1	specific	313352	691	839	3.21485e-48	170.76	pfam10106	DUF2345	-	cl01733
Q#10 - AIL78116.1	specific	226032	23	643	1.53744e-94	314267	COG3501	VgrG	-	cl27827
Q#10 - AIL78116.1	specific	313352	688	836	9.51812e-46	163441	pfam10106	DUF2345	-	cl01733
Q#11 - AIL79662.1	specific	226032	14	633	1.29997e-99	329.29	COG3501	VgrG	-	cl27827
Q#11 - AIL79662.1	specific	313352	848	998	1.21369e-49	174997	pfam10106	DUF2345	-	cl01733
Q#12 - AIS05824.1	specific	226032	23	643	1.53744e-94	314267	COG3501	VgrG	-	cl27827
Q#12 - AIS05824.1	specific	313352	688	836	9.51812e-46	163441	pfam10106	DUF2345	-	cl01733
Q#13 - AIS05974.1	specific	226032	32	646	1.15147e-94	314652	COG3501	VgrG	-	cl27827
Q#13 - AIS05974.1	specific	313352	691	839	3.21485e-48	170.76	pfam10106	DUF2345	-	cl01733
Q#14 - AIS08233.1	specific	226032	14	633	1.29997e-99	329.29	COG3501	VgrG	-	cl27827
Q#14 - AIS08233.1	specific	313352	848	998	1.21369e-49	174997	pfam10106	DUF2345	-	cl01733
Q#15 - AJB65423.1	specific	226032	14	633	4.90717e-99	327364	COG3501	VgrG	-	cl27827
Q#15 - AJB65423.1	specific	313352	849	998	9.15834e-49	172301	pfam10106	DUF2345	-	cl01733
Q#16 - AJB67373.1	specific	226032	32	646	1.27968e-94	314652	COG3501	VgrG	-	cl27827
Q#16 - AJB67373.1	specific	313352	691	839	2.89548e-48	170.76	pfam10106	DUF2345	-	cl01733
Q#17 - AJB67545.1	specific	226032	23	643	9.60787e-95	315038	COG3501	VgrG	-	cl27827
Q#17 - AJB67545.1	specific	313352	688	836	2.64197e-47	168064	pfam10106	DUF2345	-	cl01733
Q#18 - AJF81071.1	specific	226032	23	643	7.28563e-96	318119	COG3501	VgrG	-	cl27827
Q#18 - AJF81071.1	specific	313352	688	836	2.56561e-47	168064	pfam10106	DUF2345	-	cl01733
Q#19 - AJF81266.1	specific	226032	19	629	3.24812e-94	313497	COG3501	VgrG	-	cl27827
Q#19 - AJF81266.1	specific	313352	691	839	2.29996e-48	171145	pfam10106	DUF2345	-	cl01733
Q#20 - AJF83488.1	specific	226032	14	633	7.50893e-99	326979	COG3501	VgrG	-	cl27827
Q#20 - AJF83488.1	specific	313352	849	998	2.15551e-49	174227	pfam10106	DUF2345	-	cl01733
Q#21 - AKA29911.1	specific	226032	14	633	7.50893e-99	326979	COG3501	VgrG	-	cl27827
Q#21 - AKA29911.1	specific	313352	849	998	2.15551e-49	174227	pfam10106	DUF2345	-	cl01733
Q#22 - AKA32341.1	specific	226032	19	629	3.24812e-94	313497	COG3501	VgrG	-	cl27827
Q#22 - AKA32341.1	specific	313352	691	839	2.29996e-48	171145	pfam10106	DUF2345	-	cl01733
Q#23 - AKA32534.1	specific	226032	23	643	3.60405e-95	316193	COG3501	VgrG	-	cl27827
Q#23 - AKA32534.1	specific	313352	688	836	2.56561e-47	168064	pfam10106	DUF2345	-	cl01733
Q#24 - AKJ44094.1	specific	226032	14	633	5.84023e-98	324668	COG3501	VgrG	-	cl27827
Q#24 - AKJ44094.1	specific	313352	848	998	4.22244e-50	176153	pfam10106	DUF2345	-	cl01733
Q#25 - AKJ46335.1	specific	226032	32	646	1.29972e-95	317349	COG3501	VgrG	-	cl27827
Q#25 - AKJ46335.1	specific	313352	691	839	2.20144e-48	171145	pfam10106	DUF2345	-	cl01733
Q#26 - AKJ46479.1	specific	226032	23	643	1.05226e-94	315038	COG3501	VgrG	-	cl27827
Q#26 - AKJ46479.1	specific	313352	688	836	3.5424e-47	167678	pfam10106	DUF2345	-	cl01733
Q#27 - AKQ27384.1	specific	226032	15	637	5.82741e-92	305022	COG3501	VgrG	-	cl27827
Q#27 - AKQ27384.1	specific	313352	700	845	2.41688e-45	161.9	pfam10106	DUF2345	-	cl01733
Q#28 - AKQ28072.1	specific	226032	33	631	2.09476e-90	301.17	COG3501	VgrG	-	cl27827
Q#28 - AKQ28072.1	specific	313352	692	840	5.17774e-50	174997	pfam10106	DUF2345	-	cl01733
Q#29 - AKQ28498.1	specific	226032	14	636	1.17756e-90	301556	COG3501	VgrG	-	cl27827
Q#29 - AKQ28498.1	specific	313352	697	845	2.34266e-52	181546	pfam10106	DUF2345	-	cl01733
Q#30 - AKQ28960.1	specific	226032	14	633	9.64569e-100	329.29	COG3501	VgrG	-	cl27827
Q#30 - AKQ28960.1	specific	313352	849	998	3.39952e-49	173456	pfam10106	DUF2345	-	cl01733
Q#31 - AKQ31080.1	specific	226032	15	637	6.67836e-91	301.17	COG3501	VgrG	-	cl27827
Q#31 - AKQ31080.1	specific	313352	700	846	1.09809e-44	159589	pfam10106	DUF2345	-	cl01733
Q#32 - AKQ32254.1	specific	226032	14	636	1.28302e-90	301556	COG3501	VgrG	-	cl27827
Q#32 - AKQ32254.1	specific	313352	697	845	8.34018e-53	182701	pfam10106	DUF2345	-	cl01733
Q#33 - ALJ86145.1	specific	226032	14	633	2.79928e-98	325438	COG3501	VgrG	-	cl27827
Q#33 - ALJ86145.1	specific	313352	849	998	2.24147e-49	174227	pfam10106	DUF2345	-	cl01733
Q#34 - ALJ88431.1	specific	226032	19	629	3.24812e-94	313497	COG3501	VgrG	-	cl27827
Q#34 - ALJ88431.1	specific	313352	691	839	2.29996e-48	171145	pfam10106	DUF2345	-	cl01733
Q#35 - ALJ88607.1	specific	226032	23	643	7.28563e-96	318119	COG3501	VgrG	-	cl27827
Q#35 - ALJ88607.1	specific	313352	688	836	2.56561e-47	168064	pfam10106	DUF2345	-	cl01733
Q#36 - ALX97692.1	specific	226032	14	633	5.84023e-98	324668	COG3501	VgrG	-	cl27827
Q#36 - ALX97692.1	specific	313352	848	998	4.22244e-50	176153	pfam10106	DUF2345	-	cl01733
Q#37 - ALY00046.1	specific	226032	32	646	1.29972e-95	317349	COG3501	VgrG	-	cl27827
Q#37 - ALY00046.1	specific	313352	691	839	2.20144e-48	171145	pfam10106	DUF2345	-	cl01733
Q#38 - ALY00198.1	specific	226032	23	643	1.05226e-94	315038	COG3501	VgrG	-	cl27827
Q#38 - ALY00198.1	specific	313352	688	836	3.5424e-47	167678	pfam10106	DUF2345	-	cl01733
Q#39 - ALY01287.1	specific	226032	14	636	3.95638e-89	297318	COG3501	VgrG	-	cl27827
Q#39 - ALY01287.1	specific	226704	647	920	1.06265e-52	186815	COG4253	COG4253	-	cl01733
Q#40 - AMC14823.1	specific	226032	23	643	1.05226e-94	315038	COG3501	VgrG	-	cl27827
Q#40 - AMC14823.1	specific	313352	688	836	3.5424e-47	167678	pfam10106	DUF2345	-	cl01733
Q#41 - AMC14961.1	specific	226032	32	646	1.29972e-95	317349	COG3501	VgrG	-	cl27827
Q#41 - AMC14961.1	specific	313352	691	839	2.20144e-48	171145	pfam10106	DUF2345	-	cl01733
Q#42 - AMC17239.1	specific	226032	14	633	5.84023e-98	324668	COG3501	VgrG	-	cl27827
Q#42 - AMC17239.1	specific	313352	848	998	4.22244e-50	176153	pfam10106	DUF2345	-	cl01733
Q#43 - AMC17447.1	specific	226032	14	636	3.95638e-89	297318	COG3501	VgrG	-	cl27827
Q#43 - AMC17447.1	specific	226704	647	920	1.06265e-52	186815	COG4253	COG4253	-	cl01733
Q#44 - AML64160.1	specific	226032	32	646	1.29972e-95	317349	COG3501	VgrG	-	cl27827
Q#44 - AML64160.1	specific	313352	691	839	2.20144e-48	171145	pfam10106	DUF2345	-	cl01733
Q#45 - AML66503.1	specific	226032	23	643	1.05226e-94	315038	COG3501	VgrG	-	cl27827
Q#45 - AML66503.1	specific	313352	688	836	3.5424e-47	167678	pfam10106	DUF2345	-	cl01733
Q#46 - AML66638.1	specific	226032	32	646	1.29972e-95	317349	COG3501	VgrG	-	cl27827
Q#46 - AML66638.1	specific	313352	691	839	2.20144e-48	171145	pfam10106	DUF2345	-	cl01733
Q#47 - AML68753.1	specific	226032	14	633	5.84023e-98	324668	COG3501	VgrG	-	cl27827
Q#47 - AML68753.1	specific	313352	848	998	4.22244e-50	176153	pfam10106	DUF2345	-	cl01733
Q#48 - AML71329.1	specific	226032	32	646	1.29972e-95	317349	COG3501	VgrG	-	cl27827
Q#48 - AML71329.1	specific	313352	691	839	2.20144e-48	171145	pfam10106	DUF2345	-	cl01733
Q#49 - AML72783.1	specific	226032	14	633	5.84023e-98	324668	COG3501	VgrG	-	cl27827
Q#49 - AML72783.1	specific	313352	848	998	4.22244e-50	176153	pfam10106	DUF2345	-	cl01733
Q#50 - AML74886.1	specific	226032	32	646	1.29972e-95	317349	COG3501	VgrG	-	cl27827
Q#50 - AML74886.1	specific	313352	691	839	2.20144e-48	171145	pfam10106	DUF2345	-	cl01733
Q#51 - AML75040.1	specific	226032	23	643	1.05226e-94	315038	COG3501	VgrG	-	cl27827
Q#51 - AML75040.1	specific	313352	688	836	3.5424e-47	167678	pfam10106	DUF2345	-	cl01733
Q#52 - AML76087.1	specific	226032	14	636	1.28302e-90	301556	COG3501	VgrG	-	cl27827
Q#52 - AML76087.1	specific	313352	697	845	8.34018e-53	182701	pfam10106	DUF2345	-	cl01733
Q#53 - AMM99723.1	specific	226032	14	636	6.76037e-90	299.63	COG3501	VgrG	-	cl27827
Q#53 - AMM99723.1	specific	313352	697	845	9.03726e-53	182701	pfam10106	DUF2345	-	cl01733
Q#54 - AMN01065.1	specific	226032	15	637	3.71757e-91	301941	COG3501	VgrG	-	cl27827
Q#54 - AMN01065.1	specific	313352	700	846	8.0745e-45	159974	pfam10106	DUF2345	-	cl01733
Q#55 - AMN03280.1	specific	226032	14	633	9.64569e-100	329.29	COG3501	VgrG	-	cl27827
Q#55 - AMN03280.1	specific	313352	849	998	3.39952e-49	173456	pfam10106	DUF2345	-	cl01733
Q#56 - ANA38891.1	specific	226032	14	633	5.44163e-99	325053	COG3501	VgrG	-	cl27827
Q#56 - ANA38891.1	specific	313352	848	977	1.37666e-42	154582	pfam10106	DUF2345	-	cl01733
Q#57 - ANB89253.1	specific	226032	32	646	1.10576e-95	317349	COG3501	VgrG	-	cl27827
Q#57 - ANB89253.1	specific	313352	691	839	1.97575e-48	171145	pfam10106	DUF2345	-	cl01733
Q#58 - ANB89397.1	specific	226032	23	643	1.05226e-94	315038	COG3501	VgrG	-	cl27827
Q#58 - ANB89397.1	specific	313352	688	836	3.5424e-47	167678	pfam10106	DUF2345	-	cl01733
Q#59 - ANC37069.1	specific	226032	14	633	9.49962e-100	329.29	COG3501	VgrG	-	cl27827
Q#59 - ANC37069.1	specific	313352	849	998	6.50527e-49	172686	pfam10106	DUF2345	-	cl01733
Q#60 - ANC37278.1	specific	226032	14	636	6.41993e-90	299244	COG3501	VgrG	-	cl27827
Q#60 - ANC37278.1	specific	313352	697	845	2.07638e-52	181546	pfam10106	DUF2345	-	cl01733
Q#61 - ANC38391.1	specific	226032	32	646	1.15147e-94	314652	COG3501	VgrG	-	cl27827
Q#61 - ANC38391.1	specific	313352	691	839	3.21485e-48	170.76	pfam10106	DUF2345	-	cl01733
Q#62 - AOX69302.1	specific	226032	32	646	1.29972e-95	317349	COG3501	VgrG	-	cl27827
Q#62 - AOX69302.1	specific	313352	691	839	2.20144e-48	171145	pfam10106	DUF2345	-	cl01733
Q#63 - AOX71558.1	specific	226032	14	633	5.07497e-101	327364	COG3501	VgrG	-	cl27827
Q#63 - AOX71558.1	specific	313352	849	976	2.27954e-43	154196	pfam10106	DUF2345	-	cl01733
Q#64 - AOX71876.1	specific	226032	14	636	1.28302e-90	301556	COG3501	VgrG	-	cl27827
Q#64 - AOX71876.1	specific	313352	697	845	8.34018e-53	182701	pfam10106	DUF2345	-	cl01733
Q#65 - AOX72974.1	specific	226032	23	643	1.05226e-94	315038	COG3501	VgrG	-	cl27827
Q#65 - AOX72974.1	specific	313352	688	836	3.5424e-47	167678	pfam10106	DUF2345	-	cl01733
Q#66 - AOX73097.1	specific	226032	32	646	1.29972e-95	317349	COG3501	VgrG	-	cl27827
Q#66 - AOX73097.1	specific	313352	691	839	2.20144e-48	171145	pfam10106	DUF2345	-	cl01733
Q#67 - AOX75439.1	specific	226032	14	633	5.84023e-98	324668	COG3501	VgrG	-	cl27827
Q#67 - AOX75439.1	specific	313352	848	998	4.22244e-50	176153	pfam10106	DUF2345	-	cl01733
Q#68 - AOX77789.1	specific	226032	32	646	1.29972e-95	317349	COG3501	VgrG	-	cl27827
Q#68 - AOX77789.1	specific	313352	691	839	2.20144e-48	171145	pfam10106	DUF2345	-	cl01733
Q#69 - AOX79284.1	specific	226032	14	633	7.03676e-100	329675	COG3501	VgrG	-	cl27827
Q#69 - AOX79284.1	specific	313352	849	998	4.84342e-50	176153	pfam10106	DUF2345	-	cl01733
Q#70 - AOX79601.1	specific	226032	14	633	5.84023e-98	324668	COG3501	VgrG	-	cl27827
Q#70 - AOX79601.1	specific	313352	848	998	4.22244e-50	176153	pfam10106	DUF2345	-	cl01733
Q#71 - AOX81933.1	specific	226032	32	646	1.29972e-95	317349	COG3501	VgrG	-	cl27827
Q#71 - AOX81933.1	specific	313352	691	839	2.20144e-48	171145	pfam10106	DUF2345	-	cl01733
Q#72 - AOX82054.1	specific	226032	23	643	1.05226e-94	315038	COG3501	VgrG	-	cl27827
Q#72 - AOX82054.1	specific	313352	688	836	3.5424e-47	167678	pfam10106	DUF2345	-	cl01733
Q#73 - AOX83166.1	specific	226032	14	636	3.95638e-89	297318	COG3501	VgrG	-	cl27827
Q#73 - AOX83166.1	specific	226704	647	920	1.06265e-52	186815	COG4253	COG4253	-	cl01733
Q#74 - AOX83552.1	specific	226032	14	636	1.28302e-90	301556	COG3501	VgrG	-	cl27827
Q#74 - AOX83552.1	specific	313352	697	845	8.34018e-53	182701	pfam10106	DUF2345	-	cl01733
Q#75 - AOX84674.1	specific	226032	23	643	1.05226e-94	315038	COG3501	VgrG	-	cl27827
Q#75 - AOX84674.1	specific	313352	688	836	3.5424e-47	167678	pfam10106	DUF2345	-	cl01733
Q#76 - AOX84800.1	specific	226032	32	646	1.29972e-95	317349	COG3501	VgrG	-	cl27827
Q#76 - AOX84800.1	specific	313352	691	839	2.20144e-48	171145	pfam10106	DUF2345	-	cl01733
Q#77 - AOX87128.1	specific	226032	14	633	3.94583e-99	323127	COG3501	VgrG	-	cl27827
Q#77 - AOX87128.1	specific	313352	848	996	2.42117e-50	174227	pfam10106	DUF2345	-	cl01733
Q#78 - AOX87440.1	specific	226032	14	636	1.28302e-90	301556	COG3501	VgrG	-	cl27827
Q#78 - AOX87440.1	specific	313352	697	845	8.34018e-53	182701	pfam10106	DUF2345	-	cl01733
Q#79 - AOX88549.1	specific	226032	23	643	1.05226e-94	315038	COG3501	VgrG	-	cl27827
Q#79 - AOX88549.1	specific	313352	688	836	3.5424e-47	167678	pfam10106	DUF2345	-	cl01733
Q#80 - AOX88671.1	specific	226032	32	646	1.29972e-95	317349	COG3501	VgrG	-	cl27827
Q#80 - AOX88671.1	specific	313352	691	839	2.20144e-48	171145	pfam10106	DUF2345	-	cl01733
Q#81 - AOX90970.1	specific	226032	14	633	5.84023e-98	324668	COG3501	VgrG	-	cl27827
Q#81 - AOX90970.1	specific	313352	848	998	4.22244e-50	176153	pfam10106	DUF2345	-	cl01733
Q#82 - AOX91283.1	specific	226032	14	636	3.95638e-89	297318	COG3501	VgrG	-	cl27827
Q#82 - AOX91283.1	specific	226704	647	920	1.06265e-52	186815	COG4253	COG4253	-	cl01733
Q#83 - AOX92386.1	specific	226032	23	643	1.05226e-94	315038	COG3501	VgrG	-	cl27827
Q#83 - AOX92386.1	specific	313352	688	836	3.5424e-47	167678	pfam10106	DUF2345	-	cl01733
Q#84 - AOX92507.1	specific	226032	32	646	1.29972e-95	317349	COG3501	VgrG	-	cl27827
Q#84 - AOX92507.1	specific	313352	691	839	2.20144e-48	171145	pfam10106	DUF2345	-	cl01733
Q#85 - AOX94828.1	specific	226032	14	633	5.84023e-98	324668	COG3501	VgrG	-	cl27827
Q#85 - AOX94828.1	specific	313352	848	998	4.22244e-50	176153	pfam10106	DUF2345	-	cl01733
Q#86 - AOX95137.1	specific	226032	14	636	3.95638e-89	297318	COG3501	VgrG	-	cl27827
Q#86 - AOX95137.1	specific	226704	647	920	1.06265e-52	186815	COG4253	COG4253	-	cl01733
Q#87 - AOX96242.1	specific	226032	23	643	1.05226e-94	315038	COG3501	VgrG	-	cl27827
Q#87 - AOX96242.1	specific	313352	688	836	3.5424e-47	167678	pfam10106	DUF2345	-	cl01733
Q#88 - AOX96368.1	specific	226032	32	646	1.29972e-95	317349	COG3501	VgrG	-	cl27827
Q#88 - AOX96368.1	specific	313352	691	839	2.20144e-48	171145	pfam10106	DUF2345	-	cl01733
Q#89 - AOX98675.1	specific	226032	14	633	5.84023e-98	324668	COG3501	VgrG	-	cl27827
Q#89 - AOX98675.1	specific	313352	848	998	4.22244e-50	176153	pfam10106	DUF2345	-	cl01733
Q#90 - APF42069.1	specific	226032	14	633	5.84023e-98	324668	COG3501	VgrG	-	cl27827
Q#90 - APF42069.1	specific	313352	848	998	4.22244e-50	176153	pfam10106	DUF2345	-	cl01733
Q#91 - APF44253.1	specific	226032	32	646	1.29972e-95	317349	COG3501	VgrG	-	cl27827
Q#91 - APF44253.1	specific	313352	691	839	2.20144e-48	171145	pfam10106	DUF2345	-	cl01733
Q#92 - APF44379.1	specific	226032	23	643	1.05226e-94	315038	COG3501	VgrG	-	cl27827
Q#92 - APF44379.1	specific	313352	688	836	3.5424e-47	167678	pfam10106	DUF2345	-	cl01733
Q#93 - APJ17699.1	specific	226032	14	633	1.29997e-99	329.29	COG3501	VgrG	-	cl27827
Q#93 - APJ17699.1	specific	313352	848	998	1.21369e-49	174997	pfam10106	DUF2345	-	cl01733
Q#94 - APJ20108.1	specific	226032	32	646	1.15147e-94	314652	COG3501	VgrG	-	cl27827
Q#94 - APJ20108.1	specific	313352	691	839	3.21485e-48	170.76	pfam10106	DUF2345	-	cl01733
Q#95 - APJ20345.1	specific	226032	23	643	1.53744e-94	314267	COG3501	VgrG	-	cl27827
Q#95 - APJ20345.1	specific	313352	688	836	9.51812e-46	163441	pfam10106	DUF2345	-	cl01733
Q#96 - APJ21316.1	specific	226032	14	636	4.05457e-90	300015	COG3501	VgrG	-	cl27827
Q#96 - APJ21316.1	specific	313352	697	845	5.075e-50	183086	pfam10106	DUF2345	-	cl01733
Q#97 - APJ21662.1	specific	226032	14	633	5.84023e-98	324668	COG3501	VgrG	-	cl27827
Q#97 - APJ21662.1	specific	313352	848	998	4.22244e-50	176153	pfam10106	DUF2345	-	cl01733
Q#98 - APJ23811.1	specific	226032	32	646	1.10576e-95	317349	COG3501	VgrG	-	cl27827
Q#98 - APJ23811.1	specific	313352	691	839	1.97575e-48	171145	pfam10106	DUF2345	-	cl01733
Q#99 - APJ23953.1	specific	226032	23	643	1.05226e-94	315038	COG3501	VgrG	-	cl27827
Q#99 - APJ23953.1	specific	313352	688	836	3.5424e-47	167678	pfam10106	DUF2345	-	cl01733
Q#100 - APM47343.1	specific	226032	14	633	5.84023e-98	324668	COG3501	VgrG	-	cl27827
Q#100 - APM47343.1	specific	313352	848	998	4.22244e-50	176153	pfam10106	DUF2345	-	cl01733
Q#101 - APM49441.1	specific	226032	32	646	1.29972e-95	317349	COG3501	VgrG	-	cl27827
Q#101 - APM49441.1	specific	313352	691	839	2.20144e-48	171145	pfam10106	DUF2345	-	cl01733
Q#102 - APM49565.1	specific	226032	23	643	1.05226e-94	315038	COG3501	VgrG	-	cl27827
Q#102 - APM49565.1	specific	313352	688	836	3.5424e-47	167678	pfam10106	DUF2345	-	cl01733
Q#103 - APO57438.1	specific	226032	14	633	1.14558e-99	329.29	COG3501	VgrG	-	cl27827
Q#103 - APO57438.1	specific	313352	849	998	3.86813e-49	173456	pfam10106	DUF2345	-	cl01733
Q#104 - APO59049.1	specific	226032	15	637	6.67836e-91	301.17	COG3501	VgrG	-	cl27827
Q#104 - APO59049.1	specific	313352	700	846	1.09809e-44	159589	pfam10106	DUF2345	-	cl01733
Q#105 - APQ83698.1	specific	226032	14	633	5.84023e-98	324668	COG3501	VgrG	-	cl27827
Q#105 - APQ83698.1	specific	313352	848	998	4.22244e-50	176153	pfam10106	DUF2345	-	cl01733
Q#106 - APQ85840.1	specific	226032	32	646	1.10576e-95	317349	COG3501	VgrG	-	cl27827
Q#106 - APQ85840.1	specific	313352	691	839	1.97575e-48	171145	pfam10106	DUF2345	-	cl01733
Q#107 - APQ85983.1	specific	226032	23	643	1.05226e-94	315038	COG3501	VgrG	-	cl27827
Q#107 - APQ85983.1	specific	313352	688	836	3.5424e-47	167678	pfam10106	DUF2345	-	cl01733
Q#108 - APQ87561.1	specific	226032	14	633	5.84023e-98	324668	COG3501	VgrG	-	cl27827
Q#108 - APQ87561.1	specific	313352	848	998	4.22244e-50	176153	pfam10106	DUF2345	-	cl01733
Q#109 - APQ89702.1	specific	226032	32	646	1.10576e-95	317349	COG3501	VgrG	-	cl27827
Q#109 - APQ89702.1	specific	313352	691	839	1.97575e-48	171145	pfam10106	DUF2345	-	cl01733
Q#110 - APQ89840.1	specific	226032	23	643	1.05226e-94	315038	COG3501	VgrG	-	cl27827
Q#110 - APQ89840.1	specific	313352	688	836	3.5424e-47	167678	pfam10106	DUF2345	-	cl01733
Q#111 - APQ91334.1	specific	226032	14	633	5.84023e-98	324668	COG3501	VgrG	-	cl27827
Q#111 - APQ91334.1	specific	313352	848	998	4.22244e-50	176153	pfam10106	DUF2345	-	cl01733
Q#112 - APQ93474.1	specific	226032	32	646	1.10576e-95	317349	COG3501	VgrG	-	cl27827
Q#112 - APQ93474.1	specific	313352	691	839	1.97575e-48	171145	pfam10106	DUF2345	-	cl01733
Q#113 - APQ93617.1	specific	226032	23	643	1.05226e-94	315038	COG3501	VgrG	-	cl27827
Q#113 - APQ93617.1	specific	313352	688	836	3.5424e-47	167678	pfam10106	DUF2345	-	cl01733
Q#114 - APX49004.1	specific	226032	14	636	1.17756e-90	301556	COG3501	VgrG	-	cl27827
Q#114 - APX49004.1	specific	313352	697	845	2.34266e-52	181546	pfam10106	DUF2345	-	cl01733
Q#115 - APX49626.1	specific	226032	33	631	2.09476e-90	301.17	COG3501	VgrG	-	cl27827
Q#115 - APX49626.1	specific	313352	692	840	5.17774e-50	174997	pfam10106	DUF2345	-	cl01733
Q#116 - APX50323.1	specific	226032	15	637	5.82741e-92	305022	COG3501	VgrG	-	cl27827
Q#116 - APX50323.1	specific	313352	700	845	2.41688e-45	161.9	pfam10106	DUF2345	-	cl01733
Q#117 - AQU55728.1	specific	226032	32	646	1.29972e-95	317349	COG3501	VgrG	-	cl27827
Q#117 - AQU55728.1	specific	313352	691	839	2.20144e-48	171145	pfam10106	DUF2345	-	cl01733
Q#118 - AQU57091.1	specific	226032	14	633	5.84023e-98	324668	COG3501	VgrG	-	cl27827
Q#118 - AQU57091.1	specific	313352	848	998	4.22244e-50	176153	pfam10106	DUF2345	-	cl01733
Q#119 - ARF92072.1	specific	226032	32	646	1.29972e-95	317349	COG3501	VgrG	-	cl27827
Q#119 - ARF92072.1	specific	313352	691	839	2.20144e-48	171145	pfam10106	DUF2345	-	cl01733
Q#120 - ARF92212.1	specific	226032	23	643	1.05226e-94	315038	COG3501	VgrG	-	cl27827
Q#120 - ARF92212.1	specific	313352	688	836	3.5424e-47	167678	pfam10106	DUF2345	-	cl01733
Q#121 - ARF93033.1	specific	226032	14	636	3.95638e-89	297318	COG3501	VgrG	-	cl27827
Q#121 - ARF93033.1	specific	226704	647	920	1.06265e-52	186815	COG4253	COG4253	-	cl01733
Q#122 - ARF93238.1	specific	226032	14	633	5.84023e-98	324668	COG3501	VgrG	-	cl27827
Q#122 - ARF93238.1	specific	313352	848	998	4.22244e-50	176153	pfam10106	DUF2345	-	cl01733
Q#123 - ARF95492.1	specific	226032	32	646	1.29972e-95	317349	COG3501	VgrG	-	cl27827
Q#123 - ARF95492.1	specific	313352	691	839	2.20144e-48	171145	pfam10106	DUF2345	-	cl01733
Q#124 - ARF95609.1	specific	226032	23	643	1.05226e-94	315038	COG3501	VgrG	-	cl27827
Q#124 - ARF95609.1	specific	313352	688	836	3.5424e-47	167678	pfam10106	DUF2345	-	cl01733
Q#125 - ARF96674.1	specific	226032	14	636	3.95638e-89	297318	COG3501	VgrG	-	cl27827
Q#125 - ARF96674.1	specific	226704	647	920	1.06265e-52	186815	COG4253	COG4253	-	cl01733
Q#126 - ARF96878.1	specific	226032	14	633	5.84023e-98	324668	COG3501	VgrG	-	cl27827
Q#126 - ARF96878.1	specific	313352	848	998	4.22244e-50	176153	pfam10106	DUF2345	-	cl01733
Q#127 - ARG00387.1	specific	226032	14	633	5.84023e-98	324668	COG3501	VgrG	-	cl27827
Q#127 - ARG00387.1	specific	313352	848	998	4.22244e-50	176153	pfam10106	DUF2345	-	cl01733
Q#128 - ARG02551.1	specific	226032	32	646	1.29972e-95	317349	COG3501	VgrG	-	cl27827
Q#128 - ARG02551.1	specific	313352	691	839	2.20144e-48	171145	pfam10106	DUF2345	-	cl01733
Q#129 - ARG02669.1	specific	226032	23	643	1.05226e-94	315038	COG3501	VgrG	-	cl27827
Q#129 - ARG02669.1	specific	313352	688	836	3.5424e-47	167678	pfam10106	DUF2345	-	cl01733
Q#130 - ARG03743.1	specific	226032	14	636	3.95638e-89	297318	COG3501	VgrG	-	cl27827
Q#130 - ARG03743.1	specific	226704	647	920	1.06265e-52	186815	COG4253	COG4253	-	cl01733
Q#131 - ARG04975.1	specific	226032	23	643	1.05226e-94	315038	COG3501	VgrG	-	cl27827
Q#131 - ARG04975.1	specific	313352	688	836	3.5424e-47	167678	pfam10106	DUF2345	-	cl01733
Q#132 - ARG06036.1	specific	226032	14	636	3.95638e-89	297318	COG3501	VgrG	-	cl27827
Q#132 - ARG06036.1	specific	226704	647	920	1.06265e-52	186815	COG4253	COG4253	-	cl01733
Q#133 - ARG09516.1	specific	226032	32	646	1.29972e-95	317349	COG3501	VgrG	-	cl27827
Q#133 - ARG09516.1	specific	313352	691	839	2.20144e-48	171145	pfam10106	DUF2345	-	cl01733
Q#134 - ARG09634.1	specific	226032	23	643	1.05226e-94	315038	COG3501	VgrG	-	cl27827
Q#134 - ARG09634.1	specific	313352	688	836	3.5424e-47	167678	pfam10106	DUF2345	-	cl01733
Q#135 - ARG10699.1	specific	226032	14	636	3.95638e-89	297318	COG3501	VgrG	-	cl27827
Q#135 - ARG10699.1	specific	226704	647	920	1.06265e-52	186815	COG4253	COG4253	-	cl01733
Q#136 - ARG10903.1	specific	226032	14	633	5.84023e-98	324668	COG3501	VgrG	-	cl27827
Q#136 - ARG10903.1	specific	313352	848	998	4.22244e-50	176153	pfam10106	DUF2345	-	cl01733
Q#137 - ARG11991.1	specific	226032	14	633	5.84023e-98	324668	COG3501	VgrG	-	cl27827
Q#137 - ARG11991.1	specific	313352	848	998	4.22244e-50	176153	pfam10106	DUF2345	-	cl01733
Q#138 - ARG13138.1	specific	226032	32	646	1.29972e-95	317349	COG3501	VgrG	-	cl27827
Q#138 - ARG13138.1	specific	313352	691	839	2.20144e-48	171145	pfam10106	DUF2345	-	cl01733
Q#139 - ARG21092.1	specific	226032	32	646	1.29972e-95	317349	COG3501	VgrG	-	cl27827
Q#139 - ARG21092.1	specific	313352	691	839	2.20144e-48	171145	pfam10106	DUF2345	-	cl01733
Q#140 - ARG21231.1	specific	226032	23	643	1.05226e-94	315038	COG3501	VgrG	-	cl27827
Q#140 - ARG21231.1	specific	313352	688	836	3.5424e-47	167678	pfam10106	DUF2345	-	cl01733
Q#141 - ARG22297.1	specific	226032	14	633	6.23433e-99	326979	COG3501	VgrG	-	cl27827
Q#141 - ARG22297.1	specific	313352	849	998	3.01694e-49	173842	pfam10106	DUF2345	-	cl01733
Q#142 - ARG23394.1	specific	226032	14	633	5.84023e-98	324668	COG3501	VgrG	-	cl27827
Q#142 - ARG23394.1	specific	313352	848	998	4.22244e-50	176153	pfam10106	DUF2345	-	cl01733
Q#143 - ARG24686.1	specific	226032	23	643	1.05226e-94	315038	COG3501	VgrG	-	cl27827
Q#143 - ARG24686.1	specific	313352	688	836	3.5424e-47	167678	pfam10106	DUF2345	-	cl01733
Q#144 - ARG24826.1	specific	226032	32	646	1.29972e-95	317349	COG3501	VgrG	-	cl27827
Q#144 - ARG24826.1	specific	313352	691	839	2.20144e-48	171145	pfam10106	DUF2345	-	cl01733
Q#145 - ARG26399.1	specific	226032	23	643	1.05226e-94	315038	COG3501	VgrG	-	cl27827
Q#145 - ARG26399.1	specific	313352	688	836	3.5424e-47	167678	pfam10106	DUF2345	-	cl01733
Q#146 - ARG26528.1	specific	226032	32	646	1.29972e-95	317349	COG3501	VgrG	-	cl27827
Q#146 - ARG26528.1	specific	313352	691	839	2.20144e-48	171145	pfam10106	DUF2345	-	cl01733
Q#147 - ARG28554.1	specific	226032	14	633	5.84023e-98	324668	COG3501	VgrG	-	cl27827
Q#147 - ARG28554.1	specific	313352	848	998	4.22244e-50	176153	pfam10106	DUF2345	-	cl01733
Q#148 - ARG31256.1	specific	226032	19	629	3.24812e-94	313497	COG3501	VgrG	-	cl27827
Q#148 - ARG31256.1	specific	313352	691	839	2.29996e-48	171145	pfam10106	DUF2345	-	cl01733
Q#149 - ARG34924.1	specific	226032	14	633	6.5769e-99	326979	COG3501	VgrG	-	cl27827
Q#149 - ARG34924.1	specific	313352	849	998	7.66663e-50	175382	pfam10106	DUF2345	-	cl01733
Q#150 - ARG35122.1	specific	226032	14	636	6.41993e-90	299244	COG3501	VgrG	-	cl27827
Q#150 - ARG35122.1	specific	313352	697	845	2.07638e-52	181546	pfam10106	DUF2345	-	cl01733
Q#151 - ARG35544.1	specific	226032	23	631	2.59658e-95	315808	COG3501	VgrG	-	cl27827
Q#151 - ARG35544.1	specific	313352	692	840	8.93112e-49	171916	pfam10106	DUF2345	-	cl01733
Q#152 - ARG36302.1	specific	226032	15	637	2.33835e-90	299.63	COG3501	VgrG	-	cl27827
Q#152 - ARG36302.1	specific	313352	700	846	9.65274e-45	159974	pfam10106	DUF2345	-	cl01733
Q#153 - ARG38226.1	specific	226032	15	637	6.67836e-91	301.17	COG3501	VgrG	-	cl27827
Q#153 - ARG38226.1	specific	313352	700	846	1.09809e-44	159589	pfam10106	DUF2345	-	cl01733
Q#154 - ARG38462.1	specific	226032	23	643	1.38225e-94	314652	COG3501	VgrG	-	cl27827
Q#154 - ARG38462.1	specific	313352	688	836	1.35887e-47	168834	pfam10106	DUF2345	-	cl01733
Q#155 - ARG39470.1	specific	226032	14	636	1.28302e-90	301556	COG3501	VgrG	-	cl27827
Q#155 - ARG39470.1	specific	313352	697	845	8.34018e-53	182701	pfam10106	DUF2345	-	cl01733
Q#156 - ARG39679.1	specific	226032	14	633	9.64569e-100	329.29	COG3501	VgrG	-	cl27827
Q#156 - ARG39679.1	specific	313352	849	998	3.39952e-49	173456	pfam10106	DUF2345	-	cl01733
Q#157 - ARN29261.1	specific	226032	14	624	1.50965e-97	317349	COG3501	VgrG	-	cl27827
Q#157 - ARN29261.1	superfamily	321637	694	756	9.33338e-11	61.7485	cl01733	DUF2345 superfamily	C	-
Q#158 - ARN31847.1	specific	226032	33	628	1.19388e-106	343542	COG3501	VgrG	-	cl27827
Q#158 - ARN31847.1	specific	313352	694	844	2.93155e-36	136092	pfam10106	DUF2345	-	cl01733
Q#159 - ARN32570.1	specific	226032	14	636	1.06211e-89	299244	COG3501	VgrG	-	cl27827
Q#159 - ARN32570.1	specific	313352	697	845	2.27121e-52	181546	pfam10106	DUF2345	-	cl01733
Q#160 - ASF76506.1	specific	226032	23	643	6.25902e-96	318119	COG3501	VgrG	-	cl27827
Q#160 - ASF76506.1	specific	313352	688	836	2.3959e-47	168064	pfam10106	DUF2345	-	cl01733
Q#161 - ASF76789.1	specific	226032	19	629	3.24812e-94	313497	COG3501	VgrG	-	cl27827
Q#161 - ASF76789.1	specific	313352	691	839	2.29996e-48	171145	pfam10106	DUF2345	-	cl01733
Q#162 - ASF79085.1	specific	226032	14	633	7.50893e-99	326979	COG3501	VgrG	-	cl27827
Q#162 - ASF79085.1	specific	313352	849	998	2.15551e-49	174227	pfam10106	DUF2345	-	cl01733
Q#163 - ATD18515.1	specific	226032	23	643	1.53744e-94	314267	COG3501	VgrG	-	cl27827
Q#163 - ATD18515.1	specific	313352	688	836	9.51812e-46	163441	pfam10106	DUF2345	-	cl01733
Q#164 - ATD19578.1	specific	226032	14	633	1.29997e-99	329.29	COG3501	VgrG	-	cl27827
Q#164 - ATD19578.1	specific	313352	848	998	1.21369e-49	174997	pfam10106	DUF2345	-	cl01733
Q#165 - ATD20690.1	specific	226032	32	646	1.15147e-94	314652	COG3501	VgrG	-	cl27827
Q#165 - ATD20690.1	specific	313352	691	839	3.21485e-48	170.76	pfam10106	DUF2345	-	cl01733
Q#166 - ATI40173.1	specific	226032	14	633	3.75761e-100	326979	COG3501	VgrG	-	cl27827
Q#166 - ATI40173.1	specific	313352	849	998	6.28357e-51	176153	pfam10106	DUF2345	-	cl01733
Q#167 - ATP87722.1	specific	226032	19	629	3.24812e-94	313497	COG3501	VgrG	-	cl27827
Q#167 - ATP87722.1	specific	313352	691	839	2.29996e-48	171145	pfam10106	DUF2345	-	cl01733
Q#168 - ATP88007.1	specific	226032	23	643	7.28563e-96	318119	COG3501	VgrG	-	cl27827
Q#168 - ATP88007.1	specific	313352	688	836	2.56561e-47	168064	pfam10106	DUF2345	-	cl01733
Q#169 - ATP88909.1	specific	226032	14	633	7.50893e-99	326979	COG3501	VgrG	-	cl27827
Q#169 - ATP88909.1	specific	313352	849	998	2.15551e-49	174227	pfam10106	DUF2345	-	cl01733
Q#170 - ATR85941.1	specific	226032	14	633	7.03676e-100	329675	COG3501	VgrG	-	cl27827
Q#170 - ATR85941.1	specific	313352	849	998	4.84342e-50	176153	pfam10106	DUF2345	-	cl01733
Q#171 - ATR88412.1	specific	226032	32	646	1.29972e-95	317349	COG3501	VgrG	-	cl27827
Q#171 - ATR88412.1	specific	313352	691	839	2.20144e-48	171145	pfam10106	DUF2345	-	cl01733
Q#172 - ATU22424.1	specific	226032	3	623	4.45289e-95	305022	COG3501	VgrG	-	cl27827
Q#172 - ATU22424.1	superfamily	321637	622	715	8.73286e-09	57.0024	cl01733	DUF2345 superfamily	C	-
Q#173 - ATU22624.1	specific	226032	32	646	1.29972e-95	317349	COG3501	VgrG	-	cl27827
Q#173 - ATU22624.1	specific	313352	691	839	2.20144e-48	171145	pfam10106	DUF2345	-	cl01733
Q#174 - ATU24976.1	specific	226032	14	633	5.84023e-98	324668	COG3501	VgrG	-	cl27827
Q#174 - ATU24976.1	specific	313352	848	998	4.22244e-50	176153	pfam10106	DUF2345	-	cl01733
Q#175 - ATU47479.1	specific	226032	14	633	5.84023e-98	324668	COG3501	VgrG	-	cl27827
Q#175 - ATU47479.1	specific	313352	848	998	4.22244e-50	176153	pfam10106	DUF2345	-	cl01733
Q#176 - ATU49548.1	specific	226032	32	646	1.29972e-95	317349	COG3501	VgrG	-	cl27827
Q#176 - ATU49548.1	specific	313352	691	839	2.20144e-48	171145	pfam10106	DUF2345	-	cl01733
Q#177 - ATU49694.1	specific	226032	23	643	1.05226e-94	315038	COG3501	VgrG	-	cl27827
Q#177 - ATU49694.1	specific	313352	688	836	3.5424e-47	167678	pfam10106	DUF2345	-	cl01733
Q#178 - ATU50765.1	specific	226032	14	636	3.95638e-89	297318	COG3501	VgrG	-	cl27827
Q#178 - ATU50765.1	specific	226704	647	920	1.06265e-52	186815	COG4253	COG4253	-	cl01733
Q#179 - ATU51154.1	specific	226032	14	633	5.84023e-98	324668	COG3501	VgrG	-	cl27827
Q#179 - ATU51154.1	specific	313352	848	998	4.22244e-50	176153	pfam10106	DUF2345	-	cl01733
Q#180 - ATU53269.1	specific	226032	32	646	1.29972e-95	317349	COG3501	VgrG	-	cl27827
Q#180 - ATU53269.1	specific	313352	691	839	2.20144e-48	171145	pfam10106	DUF2345	-	cl01733
Q#181 - ATU53428.1	specific	226032	23	643	1.05226e-94	315038	COG3501	VgrG	-	cl27827
Q#181 - ATU53428.1	specific	313352	688	836	3.5424e-47	167678	pfam10106	DUF2345	-	cl01733
Q#182 - ATU54765.1	specific	226032	14	633	5.84023e-98	324668	COG3501	VgrG	-	cl27827
Q#182 - ATU54765.1	specific	313352	848	998	4.22244e-50	176153	pfam10106	DUF2345	-	cl01733
Q#183 - ATU56884.1	specific	226032	32	646	1.29972e-95	317349	COG3501	VgrG	-	cl27827
Q#183 - ATU56884.1	specific	313352	691	839	2.20144e-48	171145	pfam10106	DUF2345	-	cl01733
Q#184 - ATU57029.1	specific	226032	23	643	1.05226e-94	315038	COG3501	VgrG	-	cl27827
Q#184 - ATU57029.1	specific	313352	688	836	3.5424e-47	167678	pfam10106	DUF2345	-	cl01733
Q#185 - ATU58095.1	specific	226032	14	636	3.95638e-89	297318	COG3501	VgrG	-	cl27827
Q#185 - ATU58095.1	specific	226704	647	920	1.06265e-52	186815	COG4253	COG4253	-	cl01733
Q#186 - ATY42586.1	specific	226032	14	633	7.50893e-99	326979	COG3501	VgrG	-	cl27827
Q#186 - ATY42586.1	specific	313352	849	998	2.15551e-49	174227	pfam10106	DUF2345	-	cl01733
Q#187 - ATY44679.1	specific	226032	19	629	3.24812e-94	313497	COG3501	VgrG	-	cl27827
Q#187 - ATY44679.1	specific	313352	691	839	2.29996e-48	171145	pfam10106	DUF2345	-	cl01733
Q#188 - ATY44873.1	specific	226032	23	643	7.28563e-96	318119	COG3501	VgrG	-	cl27827
Q#188 - ATY44873.1	specific	313352	688	836	2.56561e-47	168064	pfam10106	DUF2345	-	cl01733
Q#189 - AUG12745.1	specific	226032	14	633	5.84023e-98	324668	COG3501	VgrG	-	cl27827
Q#189 - AUG12745.1	specific	313352	848	998	4.22244e-50	176153	pfam10106	DUF2345	-	cl01733
Q#190 - AUG12949.1	specific	226032	14	636	3.95638e-89	297318	COG3501	VgrG	-	cl27827
Q#190 - AUG12949.1	specific	226704	647	920	1.06265e-52	186815	COG4253	COG4253	-	cl01733
Q#191 - AUG14133.1	specific	226032	32	646	1.29972e-95	317349	COG3501	VgrG	-	cl27827
Q#191 - AUG14133.1	specific	313352	691	839	2.20144e-48	171145	pfam10106	DUF2345	-	cl01733
Q#192 - AUG14675.1	specific	226032	4	595	2.17606e-92	304637	COG3501	VgrG	-	cl27827
Q#192 - AUG14675.1	specific	313352	640	788	5.96001e-48	167293	pfam10106	DUF2345	-	cl01733
Q#193 - AVE45313.1	specific	226032	32	646	1.29972e-95	317349	COG3501	VgrG	-	cl27827
Q#193 - AVE45313.1	specific	313352	691	839	2.20144e-48	171145	pfam10106	DUF2345	-	cl01733
Q#194 - AVE45482.1	specific	226032	23	643	1.05226e-94	315038	COG3501	VgrG	-	cl27827
Q#194 - AVE45482.1	specific	313352	688	836	3.5424e-47	167678	pfam10106	DUF2345	-	cl01733
Q#195 - AVE46533.1	specific	226032	14	633	7.03676e-100	329675	COG3501	VgrG	-	cl27827
Q#195 - AVE46533.1	specific	313352	849	998	4.84342e-50	176153	pfam10106	DUF2345	-	cl01733
Q#196 - AVE53514.1	specific	226032	14	633	1.29997e-99	329.29	COG3501	VgrG	-	cl27827
Q#196 - AVE53514.1	specific	313352	848	998	1.21369e-49	174997	pfam10106	DUF2345	-	cl01733
Q#197 - AVE54655.1	specific	226032	23	643	1.53744e-94	314267	COG3501	VgrG	-	cl27827
Q#197 - AVE54655.1	specific	313352	688	836	9.51812e-46	163441	pfam10106	DUF2345	-	cl01733
Q#198 - AVE54835.1	specific	226032	32	646	1.15147e-94	314652	COG3501	VgrG	-	cl27827
Q#198 - AVE54835.1	specific	313352	691	839	3.21485e-48	170.76	pfam10106	DUF2345	-	cl01733
Q#199 - AVE88743.1	specific	226032	14	633	5.84023e-98	324668	COG3501	VgrG	-	cl27827
Q#199 - AVE88743.1	specific	313352	848	998	4.22244e-50	176153	pfam10106	DUF2345	-	cl01733
Q#200 - AVE90805.1	specific	226032	32	646	1.29972e-95	317349	COG3501	VgrG	-	cl27827
Q#200 - AVE90805.1	specific	313352	691	839	2.20144e-48	171145	pfam10106	DUF2345	-	cl01733
Q#201 - AVE90962.1	specific	226032	23	643	1.05226e-94	315038	COG3501	VgrG	-	cl27827
Q#201 - AVE90962.1	specific	313352	688	836	3.5424e-47	167678	pfam10106	DUF2345	-	cl01733
Q#202 - AVF06732.1	specific	226032	14	633	2.34226e-99	325053	COG3501	VgrG	-	cl27827
Q#202 - AVF06732.1	specific	313352	849	998	2.11099e-50	174612	pfam10106	DUF2345	-	cl01733
Q#203 - AVF07886.1	specific	226032	23	643	7.28563e-96	318119	COG3501	VgrG	-	cl27827
Q#203 - AVF07886.1	specific	313352	688	836	2.56561e-47	168064	pfam10106	DUF2345	-	cl01733
Q#204 - AVG25139.1	specific	226032	14	633	5.84023e-98	324668	COG3501	VgrG	-	cl27827
Q#204 - AVG25139.1	specific	313352	848	998	4.22244e-50	176153	pfam10106	DUF2345	-	cl01733
Q#205 - AVG27214.1	specific	226032	32	646	1.10576e-95	317349	COG3501	VgrG	-	cl27827
Q#205 - AVG27214.1	specific	313352	691	839	1.97575e-48	171145	pfam10106	DUF2345	-	cl01733
Q#206 - AVG27358.1	specific	226032	23	643	1.05226e-94	315038	COG3501	VgrG	-	cl27827
Q#206 - AVG27358.1	specific	313352	688	836	3.5424e-47	167678	pfam10106	DUF2345	-	cl01733
Q#207 - AVN04135.1	specific	226032	14	633	7.03676e-100	329675	COG3501	VgrG	-	cl27827
Q#207 - AVN04135.1	specific	313352	849	998	4.84342e-50	176153	pfam10106	DUF2345	-	cl01733
Q#208 - AVN04990.1	specific	226032	32	646	1.29972e-95	317349	COG3501	VgrG	-	cl27827
Q#208 - AVN04990.1	specific	313352	691	839	2.20144e-48	171145	pfam10106	DUF2345	-	cl01733
Q#209 - AVN07313.1	specific	226032	23	643	1.05226e-94	315038	COG3501	VgrG	-	cl27827
Q#209 - AVN07313.1	specific	313352	688	836	3.5424e-47	167678	pfam10106	DUF2345	-	cl01733
Q#210 - AVN12889.1	specific	226032	14	633	7.50893e-99	326979	COG3501	VgrG	-	cl27827
Q#210 - AVN12889.1	specific	313352	849	998	2.15551e-49	174227	pfam10106	DUF2345	-	cl01733
Q#211 - AVN13712.1	specific	226032	23	643	6.25902e-96	318119	COG3501	VgrG	-	cl27827
Q#211 - AVN13712.1	specific	313352	688	836	2.3959e-47	168064	pfam10106	DUF2345	-	cl01733
Q#212 - AVN13894.1	specific	226032	19	629	3.24812e-94	313497	COG3501	VgrG	-	cl27827
Q#212 - AVN13894.1	specific	313352	691	839	2.29996e-48	171145	pfam10106	DUF2345	-	cl01733
Q#213 - AVN25459.1	specific	226032	19	629	3.24812e-94	313497	COG3501	VgrG	-	cl27827
Q#213 - AVN25459.1	specific	313352	691	839	2.29996e-48	171145	pfam10106	DUF2345	-	cl01733
Q#214 - AVN26955.1	specific	226032	14	633	7.50893e-99	326979	COG3501	VgrG	-	cl27827
Q#214 - AVN26955.1	specific	313352	849	998	2.15551e-49	174227	pfam10106	DUF2345	-	cl01733
Q#215 - AVN28048.1	specific	226032	14	636	6.41993e-90	299244	COG3501	VgrG	-	cl27827
Q#215 - AVN28048.1	specific	313352	697	845	2.07638e-52	181546	pfam10106	DUF2345	-	cl01733
Q#216 - AVN28445.1	specific	226032	23	631	2.59658e-95	315808	COG3501	VgrG	-	cl27827
Q#216 - AVN28445.1	specific	313352	692	840	8.93112e-49	171916	pfam10106	DUF2345	-	cl01733
Q#217 - AVN29238.1	specific	226032	15	637	2.33835e-90	299.63	COG3501	VgrG	-	cl27827
Q#217 - AVN29238.1	specific	313352	700	846	9.65274e-45	159974	pfam10106	DUF2345	-	cl01733
Q#218 - AVN31397.1	specific	226032	14	633	6.5769e-99	326979	COG3501	VgrG	-	cl27827
Q#218 - AVN31397.1	specific	313352	849	998	7.66663e-50	175382	pfam10106	DUF2345	-	cl01733
Q#219 - AVO86427.1	specific	226032	14	633	5.84023e-98	324668	COG3501	VgrG	-	cl27827
Q#219 - AVO86427.1	specific	313352	848	998	4.22244e-50	176153	pfam10106	DUF2345	-	cl01733
Q#220 - AVO88547.1	specific	226032	32	646	1.29972e-95	317349	COG3501	VgrG	-	cl27827
Q#220 - AVO88547.1	specific	313352	691	839	2.20144e-48	171145	pfam10106	DUF2345	-	cl01733
Q#221 - AVO88686.1	specific	226032	23	643	1.05226e-94	315038	COG3501	VgrG	-	cl27827
Q#221 - AVO88686.1	specific	313352	688	836	3.5424e-47	167678	pfam10106	DUF2345	-	cl01733
Q#222 - AVO90411.1	specific	226032	14	633	1.29997e-99	329.29	COG3501	VgrG	-	cl27827
Q#222 - AVO90411.1	specific	313352	848	998	1.21369e-49	174997	pfam10106	DUF2345	-	cl01733
Q#223 - AVO91661.1	specific	226032	23	643	1.53744e-94	314267	COG3501	VgrG	-	cl27827
Q#223 - AVO91661.1	specific	313352	688	836	9.51812e-46	163441	pfam10106	DUF2345	-	cl01733
Q#224 - AVO91840.1	specific	226032	32	646	1.15147e-94	314652	COG3501	VgrG	-	cl27827
Q#224 - AVO91840.1	specific	313352	691	839	3.21485e-48	170.76	pfam10106	DUF2345	-	cl01733
Q#225 - AWO16034.1	specific	226032	23	643	1.05226e-94	315038	COG3501	VgrG	-	cl27827
Q#225 - AWO16034.1	specific	313352	688	836	3.5424e-47	167678	pfam10106	DUF2345	-	cl01733
Q#226 - AWO17166.1	specific	226032	14	633	7.03676e-100	329675	COG3501	VgrG	-	cl27827
Q#226 - AWO17166.1	specific	313352	849	998	4.84342e-50	176153	pfam10106	DUF2345	-	cl01733
Q#227 - AWS01762.1	specific	226032	14	633	5.84023e-98	324668	COG3501	VgrG	-	cl27827
Q#227 - AWS01762.1	specific	313352	848	998	4.22244e-50	176153	pfam10106	DUF2345	-	cl01733
Q#228 - AWS02987.1	specific	226032	23	643	1.05226e-94	315038	COG3501	VgrG	-	cl27827
Q#228 - AWS02987.1	specific	313352	688	836	3.5424e-47	167678	pfam10106	DUF2345	-	cl01733
Q#229 - AWS03150.1	specific	226032	32	646	1.29972e-95	317349	COG3501	VgrG	-	cl27827
Q#229 - AWS03150.1	specific	313352	691	839	2.20144e-48	171145	pfam10106	DUF2345	-	cl01733
Q#230 - AWW75973.1	specific	226032	14	633	5.84023e-98	324668	COG3501	VgrG	-	cl27827
Q#230 - AWW75973.1	specific	313352	848	998	4.22244e-50	176153	pfam10106	DUF2345	-	cl01733
Q#231 - AWW78053.1	specific	226032	32	646	1.29972e-95	317349	COG3501	VgrG	-	cl27827
Q#231 - AWW78053.1	specific	313352	691	839	2.20144e-48	171145	pfam10106	DUF2345	-	cl01733
Q#232 - AWW79630.1	specific	226032	14	633	5.84023e-98	324668	COG3501	VgrG	-	cl27827
Q#232 - AWW79630.1	specific	313352	848	998	4.22244e-50	176153	pfam10106	DUF2345	-	cl01733
Q#233 - AWW81843.1	specific	226032	32	646	1.29972e-95	317349	COG3501	VgrG	-	cl27827
Q#233 - AWW81843.1	specific	313352	691	839	2.20144e-48	171145	pfam10106	DUF2345	-	cl01733
Q#234 - AWW81990.1	specific	226032	23	643	1.05226e-94	315038	COG3501	VgrG	-	cl27827
Q#234 - AWW81990.1	specific	313352	688	836	3.5424e-47	167678	pfam10106	DUF2345	-	cl01733
Q#235 - BAP64939.1	specific	226032	3	584	2.64722e-96	319275	COG3501	VgrG	-	cl27827
Q#235 - BAP64939.1	specific	313352	800	949	2.43746e-45	162671	pfam10106	DUF2345	-	cl01733
Q#236 - BAP67216.1	specific	226032	32	629	1.49698e-93	311571	COG3501	VgrG	-	cl27827
Q#236 - BAP67216.1	specific	313352	691	839	1.85847e-48	171.53	pfam10106	DUF2345	-	cl01733
Q#237 - BAP67460.1	specific	226032	4	578	5.96956e-91	303867	COG3501	VgrG	-	cl27827
Q#237 - BAP67460.1	specific	313352	640	788	3.87462e-47	167293	pfam10106	DUF2345	-	cl01733
Q#238 - CRL92843.1	specific	226032	14	636	1.30361e-88	296548	COG3501	VgrG	-	cl27827
Q#238 - CRL92843.1	specific	313352	697	844	6.59584e-52	180.39	pfam10106	DUF2345	-	cl01733
Q#239 - CRL93279.1	specific	226032	33	631	4.34016e-93	308489	COG3501	VgrG	-	cl27827
Q#239 - CRL93279.1	specific	313352	692	840	1.57599e-49	173842	pfam10106	DUF2345	-	cl01733
Q#240 - CRL94003.1	specific	226032	15	637	2.33835e-90	299.63	COG3501	VgrG	-	cl27827
Q#240 - CRL94003.1	specific	313352	700	846	9.65274e-45	159974	pfam10106	DUF2345	-	cl01733
Q#241 - CRL96239.1	specific	226032	14	633	6.5769e-99	326979	COG3501	VgrG	-	cl27827
Q#241 - CRL96239.1	specific	313352	849	998	7.66663e-50	175382	pfam10106	DUF2345	-	cl01733
Q#242 - CRX63083.1	specific	226032	14	633	3.31859e-100	330446	COG3501	VgrG	-	cl27827
Q#242 - CRX63083.1	specific	313352	849	998	8.71158e-50	175382	pfam10106	DUF2345	-	cl01733
Q#243 - CRX65199.1	specific	226032	15	637	2.38687e-90	299.63	COG3501	VgrG	-	cl27827
Q#243 - CRX65199.1	specific	313352	700	846	3.79791e-45	161.13	pfam10106	DUF2345	-	cl01733
Q#244 - CRX66464.1	specific	226032	14	636	3.65658e-91	303096	COG3501	VgrG	-	cl27827
Q#244 - CRX66464.1	specific	313352	697	845	2.36653e-52	181546	pfam10106	DUF2345	-	cl01733
Q#245 - CUW33527.1	specific	226032	14	636	1.30361e-88	296548	COG3501	VgrG	-	cl27827
Q#245 - CUW33527.1	specific	313352	697	844	6.59584e-52	180.39	pfam10106	DUF2345	-	cl01733
Q#246 - CUW33962.1	specific	226032	33	631	4.34016e-93	308489	COG3501	VgrG	-	cl27827
Q#246 - CUW33962.1	specific	313352	692	840	1.57599e-49	173842	pfam10106	DUF2345	-	cl01733
Q#247 - CUW34686.1	specific	226032	15	637	2.33835e-90	299.63	COG3501	VgrG	-	cl27827
Q#247 - CUW34686.1	specific	313352	700	846	9.65274e-45	159974	pfam10106	DUF2345	-	cl01733
Q#248 - CUW36930.1	specific	226032	14	633	6.5769e-99	326979	COG3501	VgrG	-	cl27827
Q#248 - CUW36930.1	specific	313352	849	998	7.66663e-50	175382	pfam10106	DUF2345	-	cl01733
Q#249 - KMV01705.1(Warning: this sequence record may be obsolete or preliminary)	specific	226032	23	626	2.33704e-94	313882	COG3501	VgrG	-	cl27827
Q#249 - KMV01705.1(Warning: this sequence record may be obsolete or preliminary)	specific	313352	688	836	2.97083e-47	168064	pfam10106	DUF2345	-	cl01733
Q#250 - KMV01890.1(Warning: this sequence record may be obsolete or preliminary)	specific	226032	32	629	1.49698e-93	311571	COG3501	VgrG	-	cl27827
Q#250 - KMV01890.1(Warning: this sequence record may be obsolete or preliminary)	specific	313352	691	839	1.85847e-48	171.53	pfam10106	DUF2345	-	cl01733
Q#251 - KMV04235.1(Warning: this sequence record may be obsolete or preliminary)	specific	226032	14	633	3.65671e-99	327749	COG3501	VgrG	-	cl27827
Q#251 - KMV04235.1(Warning: this sequence record may be obsolete or preliminary)	specific	313352	848	998	1.49044e-49	174612	pfam10106	DUF2345	-	cl01733
Q#252 - KMV07007.1(Warning: this sequence record may be obsolete or preliminary)	specific	226032	14	583	7.47987e-94	301941	COG3501	VgrG	-	cl27827
Q#253 - SBS20256.1	specific	226032	14	633	5.84023e-98	324668	COG3501	VgrG	-	cl27827
Q#253 - SBS20256.1	specific	313352	848	998	4.22244e-50	176153	pfam10106	DUF2345	-	cl01733
Q#254 - SBS22506.1	specific	226032	32	646	1.29972e-95	317349	COG3501	VgrG	-	cl27827
Q#254 - SBS22506.1	specific	313352	691	839	2.20144e-48	171145	pfam10106	DUF2345	-	cl01733
Q#255 - SBS22711.1	specific	226032	23	643	1.05226e-94	315038	COG3501	VgrG	-	cl27827
Q#255 - SBS22711.1	specific	313352	688	836	3.5424e-47	167678	pfam10106	DUF2345	-	cl01733
Q#256 - SQI48219.1	specific	226032	14	633	7.50893e-99	326979	COG3501	VgrG	-	cl27827
Q#256 - SQI48219.1	specific	313352	849	998	2.15551e-49	174227	pfam10106	DUF2345	-	cl01733
Q#257 - SQI56231.1	specific	226032	19	629	3.24812e-94	313497	COG3501	VgrG	-	cl27827
Q#257 - SQI56231.1	specific	313352	691	839	2.29996e-48	171145	pfam10106	DUF2345	-	cl01733
Q#258 - SQI56831.1	specific	226032	23	643	6.25902e-96	318119	COG3501	VgrG	-	cl27827
Q#258 - SQI56831.1	specific	313352	688	836	2.3959e-47	168064	pfam10106	DUF2345	-	cl01733
Q#259 - ADX02767.1	specific	226032	33	643	1.12368e-93	305408	COG3501	VgrG	-	cl27827
Q#259 - ADX02767.1	superfamily	321637	642	735	8.47267e-09	57.3876	cl01733	DUF2345 superfamily	C	-
Q#260 - ADX03344.1	specific	226032	32	646	1.36724e-95	317349	COG3501	VgrG	-	cl27827
Q#260 - ADX03344.1	specific	313352	691	839	2.18e-48	171145	pfam10106	DUF2345	-	cl01733
Q#261 - ADX05249.1	specific	226032	6	625	9.66549e-100	328905	COG3501	VgrG	-	cl27827
Q#261 - ADX05249.1	specific	313352	841	990	5.46186e-50	175768	pfam10106	DUF2345	-	cl01733
Q#262 - ACJ40182.1	specific	226032	23	643	6.25902e-96	318119	COG3501	VgrG	-	cl27827
Q#262 - ACJ40182.1	specific	313352	688	836	2.3959e-47	168064	pfam10106	DUF2345	-	cl01733
Q#263 - ACJ40460.1	specific	226032	19	629	3.24812e-94	313497	COG3501	VgrG	-	cl27827
Q#263 - ACJ40460.1	specific	313352	691	839	2.29996e-48	171145	pfam10106	DUF2345	-	cl01733
Q#264 - ACJ43169.1	specific	226032	14	633	7.50893e-99	326979	COG3501	VgrG	-	cl27827
Q#264 - ACJ43169.1	specific	313352	849	998	2.15551e-49	174227	pfam10106	DUF2345	-	cl01733
Q#265 - ACJ57904.1	specific	226032	23	643	7.28563e-96	318119	COG3501	VgrG	-	cl27827
Q#265 - ACJ57904.1	specific	313352	688	836	2.56561e-47	168064	pfam10106	DUF2345	-	cl01733
Q#266 - ACJ58536.1	specific	226032	19	629	3.24812e-94	313497	COG3501	VgrG	-	cl27827
Q#266 - ACJ58536.1	specific	313352	691	839	2.29996e-48	171145	pfam10106	DUF2345	-	cl01733
Q#267 - ACJ58735.1	specific	226032	14	633	7.50893e-99	326979	COG3501	VgrG	-	cl27827
Q#267 - ACJ58735.1	specific	313352	849	998	2.15551e-49	174227	pfam10106	DUF2345	-	cl01733
Q#268 - AHX63761.1	specific	226032	14	633	5.84023e-98	324668	COG3501	VgrG	-	cl27827
Q#268 - AHX63761.1	specific	313352	848	998	4.22244e-50	176153	pfam10106	DUF2345	-	cl01733
Q#269 - AHX64208.1	specific	226032	32	646	1.29972e-95	317349	COG3501	VgrG	-	cl27827
Q#269 - AHX64208.1	specific	313352	691	839	2.20144e-48	171145	pfam10106	DUF2345	-	cl01733
Q#270 - ACC55423.1	specific	226032	14	636	1.06211e-89	299244	COG3501	VgrG	-	cl27827
Q#270 - ACC55423.1	specific	313352	697	845	2.27121e-52	181546	pfam10106	DUF2345	-	cl01733
Q#271 - ACC56428.1	specific	226032	23	643	2.03935e-94	312341	COG3501	VgrG	-	cl27827
Q#271 - ACC56428.1	specific	313352	688	836	1.79315e-47	168064	pfam10106	DUF2345	-	cl01733
Q#272 - ACC56573.1	specific	226032	32	646	1.29972e-95	317349	COG3501	VgrG	-	cl27827
Q#272 - ACC56573.1	specific	313352	691	839	2.20144e-48	171145	pfam10106	DUF2345	-	cl01733
Q#273 - ACC58872.1	specific	226032	14	633	7.03676e-100	329675	COG3501	VgrG	-	cl27827
Q#273 - ACC58872.1	specific	313352	849	998	4.84342e-50	176153	pfam10106	DUF2345	-	cl01733
Q#274 - CAM85104.1	specific	226032	14	633	7.50893e-99	326979	COG3501	VgrG	-	cl27827
Q#274 - CAM85104.1	specific	313352	849	998	2.15551e-49	174227	pfam10106	DUF2345	-	cl01733
Q#275 - CAM87302.1	specific	226032	19	629	1.60484e-93	311571	COG3501	VgrG	-	cl27827
Q#275 - CAM87302.1	specific	313352	691	839	2.29996e-48	171145	pfam10106	DUF2345	-	cl01733
Q#276 - AGQ13668.1	specific	226032	23	643	1.05226e-94	315038	COG3501	VgrG	-	cl27827
Q#276 - AGQ13668.1	specific	313352	688	836	3.5424e-47	167678	pfam10106	DUF2345	-	cl01733
Q#277 - AGQ13796.1	specific	226032	32	646	1.29972e-95	317349	COG3501	VgrG	-	cl27827
Q#277 - AGQ13796.1	specific	313352	691	839	2.20144e-48	171145	pfam10106	DUF2345	-	cl01733
Q#278 - AGQ16026.1	specific	226032	14	633	5.84023e-98	324668	COG3501	VgrG	-	cl27827
Q#278 - AGQ16026.1	specific	313352	848	998	4.22244e-50	176153	pfam10106	DUF2345	-	cl01733
Q#279 - AGQ04778.1	specific	226032	14	636	7.40964e-90	299.63	COG3501	VgrG	-	cl27827
Q#279 - AGQ04778.1	specific	313352	697	845	6.42471e-53	183086	pfam10106	DUF2345	-	cl01733
Q#280 - AGQ06112.1	specific	226032	15	637	1.87759e-89	297318	COG3501	VgrG	-	cl27827
Q#280 - AGQ06112.1	specific	313352	700	846	1.10903e-44	159589	pfam10106	DUF2345	-	cl01733
Q#281 - AGQ08401.1	specific	226032	14	633	9.64569e-100	329.29	COG3501	VgrG	-	cl27827
Q#281 - AGQ08401.1	specific	313352	849	998	3.39952e-49	173456	pfam10106	DUF2345	-	cl01733
Q#282 - AGQ09791.1	specific	226032	23	643	1.05226e-94	315038	COG3501	VgrG	-	cl27827
Q#282 - AGQ09791.1	specific	313352	688	836	3.5424e-47	167678	pfam10106	DUF2345	-	cl01733
Q#283 - AGQ09925.1	specific	226032	32	646	1.29972e-95	317349	COG3501	VgrG	-	cl27827
Q#283 - AGQ09925.1	specific	313352	691	839	2.20144e-48	171145	pfam10106	DUF2345	-	cl01733
Q#284 - AGQ12160.1	specific	226032	14	633	5.84023e-98	324668	COG3501	VgrG	-	cl27827
Q#284 - AGQ12160.1	specific	313352	848	998	4.22244e-50	176153	pfam10106	DUF2345	-	cl01733
Q#285 - AGH33975.1	specific	226032	14	636	3.65658e-91	303096	COG3501	VgrG	-	cl27827
Q#285 - AGH33975.1	specific	313352	697	845	2.36653e-52	181546	pfam10106	DUF2345	-	cl01733
Q#286 - AGH35204.1	specific	226032	15	637	2.38687e-90	299.63	COG3501	VgrG	-	cl27827
Q#286 - AGH35204.1	specific	313352	700	846	3.79791e-45	161.13	pfam10106	DUF2345	-	cl01733
Q#287 - AGH37148.1	specific	226032	14	633	3.31859e-100	330446	COG3501	VgrG	-	cl27827
Q#287 - AGH37148.1	specific	313352	849	998	8.71158e-50	175382	pfam10106	DUF2345	-	cl01733
Q#288 - AOP62638.1	specific	226032	32	646	5.06833e-96	314652	COG3501	VgrG	-	cl27827
Q#288 - AOP62638.1	specific	313352	691	839	4.09262e-49	170.76	pfam10106	DUF2345	-	cl01733
Q#289 - AOP65148.1	specific	226032	14	633	7.03676e-100	329675	COG3501	VgrG	-	cl27827
Q#289 - AOP65148.1	specific	313352	849	998	4.84342e-50	176153	pfam10106	DUF2345	-	cl01733
Q#290 - AIY35479.1	specific	226032	14	633	1.14558e-99	329.29	COG3501	VgrG	-	cl27827
Q#290 - AIY35479.1	specific	313352	849	998	3.86813e-49	173456	pfam10106	DUF2345	-	cl01733
Q#291 - AIY37262.1	superfamily	326644	22	83	2.09206e-08	49.9887	cl15796	Phage_GPD superfamily	C	-
Q#292 - AIY37264.1	specific	226032	1	518	8.77141e-71	246472	COG3501	VgrG	N	cl27827
Q#292 - AIY37264.1	specific	313352	563	711	1.42802e-47	168449	pfam10106	DUF2345	-	cl01733
Q#293 - AIY37481.1	specific	226032	15	637	6.67836e-91	301.17	COG3501	VgrG	-	cl27827
Q#293 - AIY37481.1	specific	313352	700	846	1.09809e-44	159589	pfam10106	DUF2345	-	cl01733
Q#294 - AIY39023.1	specific	226032	1	621	2.56382e-90	300.4	COG3501	VgrG	-	cl27827
Q#294 - AIY39023.1	specific	313352	682	830	7.11977e-53	182701	pfam10106	DUF2345	-	cl01733
Q#295 - AFI93785.1	specific	226032	14	633	5.84023e-98	324668	COG3501	VgrG	-	cl27827
Q#295 - AFI93785.1	specific	313352	848	998	4.22244e-50	176153	pfam10106	DUF2345	-	cl01733
Q#296 - AFI96045.1	specific	226032	32	646	1.29972e-95	317349	COG3501	VgrG	-	cl27827
Q#296 - AFI96045.1	specific	313352	691	839	2.20144e-48	171145	pfam10106	DUF2345	-	cl01733
Q#297 - AFI96202.1	specific	226032	23	643	1.05226e-94	315038	COG3501	VgrG	-	cl27827
Q#297 - AFI96202.1	specific	313352	688	836	3.5424e-47	167678	pfam10106	DUF2345	-	cl01733
Q#298 - AFI97275.1	specific	226032	14	636	3.65658e-91	303096	COG3501	VgrG	-	cl27827
Q#298 - AFI97275.1	specific	313352	697	845	2.36653e-52	181546	pfam10106	DUF2345	-	cl01733
Q#299 - AEP05725.1	specific	226032	24	644	9.44094e-95	315038	COG3501	VgrG	-	cl27827
Q#299 - AEP05725.1	specific	313352	689	837	3.38435e-47	167678	pfam10106	DUF2345	-	cl01733
Q#300 - AEP05878.1	specific	226032	32	646	1.29972e-95	317349	COG3501	VgrG	-	cl27827
Q#300 - AEP05878.1	specific	313352	691	839	2.20144e-48	171145	pfam10106	DUF2345	-	cl01733
Q#301 - AEP08214.1	specific	226032	26	645	4.12755e-98	325053	COG3501	VgrG	-	cl27827
Q#301 - AEP08214.1	specific	313352	860	1010	2.2337e-50	176923	pfam10106	DUF2345	-	cl01733
Q#302 - BAN86102.1	specific	226032	14	633	6.29305e-100	329675	COG3501	VgrG	-	cl27827
Q#302 - BAN86102.1	specific	313352	849	998	4.47874e-50	176153	pfam10106	DUF2345	-	cl01733
Q#303 - BAN88193.1	specific	226032	32	646	1.29972e-95	317349	COG3501	VgrG	-	cl27827
Q#303 - BAN88193.1	specific	313352	691	839	2.20144e-48	171145	pfam10106	DUF2345	-	cl01733
Q#304 - BAN88309.1	specific	226032	24	644	9.44094e-95	315038	COG3501	VgrG	-	cl27827
Q#304 - BAN88309.1	specific	313352	689	837	3.38435e-47	167678	pfam10106	DUF2345	-	cl01733
Q#305 - AHJ92778.1	specific	226032	32	646	1.29972e-95	317349	COG3501	VgrG	-	cl27827
Q#305 - AHJ92778.1	specific	313352	691	839	2.20144e-48	171145	pfam10106	DUF2345	-	cl01733
Q#306 - AHJ95159.1	specific	226032	14	633	5.84023e-98	324668	COG3501	VgrG	-	cl27827
Q#306 - AHJ95159.1	specific	313352	848	998	4.22244e-50	176153	pfam10106	DUF2345	-	cl01733
Q#307 - CAP00738.1	specific	226032	24	644	4.04103e-94	313497	COG3501	VgrG	-	cl27827
Q#307 - CAP00738.1	specific	313352	689	837	3.38435e-47	167678	pfam10106	DUF2345	-	cl01733
Q#308 - CAP01587.1	specific	226032	32	646	7.95338e-95	315038	COG3501	VgrG	-	cl27827
Q#308 - CAP01587.1	specific	313352	691	839	1.92827e-48	171145	pfam10106	DUF2345	-	cl01733
Q#309 - ADX91712.1	specific	226032	23	643	5.18647e-95	315808	COG3501	VgrG	-	cl27827
Q#309 - ADX91712.1	specific	313352	688	836	3.61234e-47	167678	pfam10106	DUF2345	-	cl01733
Q#310 - ADX91867.1	specific	226032	32	627	4.07168e-85	288074	COG3501	VgrG	-	cl27827
Q#310 - ADX91867.1	specific	313352	672	820	4.46608e-48	170375	pfam10106	DUF2345	-	cl01733
Q#311 - ADX94188.1	specific	226032	6	625	9.02391e-98	323897	COG3501	VgrG	-	cl27827
Q#311 - ADX94188.1	specific	313352	840	990	4.95558e-50	176153	pfam10106	DUF2345	-	cl01733
Q#312 - AFU36207.1	specific	226032	29	330	8.256e-51	196396	COG3501	VgrG	N	cl27827
Q#312 - AFU36207.1	specific	313352	546	695	2.72274e-50	174612	pfam10106	DUF2345	-	cl01733
Q#313 - AFU36208.1	specific	310499	42	197	4.58122e-39	138585	pfam05954	Phage_GPD	C	cl15796
Q#314 - AFU37586.1	specific	226032	23	643	1.05226e-94	315038	COG3501	VgrG	-	cl27827
Q#314 - AFU37586.1	specific	313352	688	836	3.5424e-47	167678	pfam10106	DUF2345	-	cl01733
Q#315 - AFU37725.1	specific	226032	32	646	1.29972e-95	317349	COG3501	VgrG	-	cl27827
Q#315 - AFU37725.1	specific	313352	691	839	2.20144e-48	171145	pfam10106	DUF2345	-	cl01733
Q#316 - AHB89840.1	specific	226032	14	633	9.10196e-99	326594	COG3501	VgrG	-	cl27827
Q#316 - AHB89840.1	specific	313352	849	998	2.5814e-50	176923	pfam10106	DUF2345	-	cl01733
Q#317 - AHB91918.1	specific	226032	1	467	7.70433e-59	209878	COG3501	VgrG	N	cl27827
Q#317 - AHB91918.1	specific	313352	530	676	2.08884e-43	154582	pfam10106	DUF2345	-	cl01733
Q#318 - AHB91919.1	specific	310499	43	133	6.81807e-22	88.8938	pfam05954	Phage_GPD	C	cl15796
Q#319 - AHB93084.1	specific	226032	14	636	4.9123e-89	297318	COG3501	VgrG	-	cl27827
Q#319 - AHB93084.1	specific	226704	647	902	1.59888e-52	186815	COG4253	COG4253	-	cl01733
Q#320 - CAG67140.1	specific	226032	33	625	1.8224e-93	311956	COG3501	VgrG	-	cl27827
Q#320 - CAG67140.1	specific	313352	847	995	1.5437e-44	160.36	pfam10106	DUF2345	-	cl01733
Q#321 - CAG68625.1	specific	226032	20	632	2.73297e-94	310415	COG3501	VgrG	-	cl27827
Q#321 - CAG68625.1	specific	313352	693	841	1.3274e-47	167678	pfam10106	DUF2345	-	cl01733
Q#322 - CAG69807.1	specific	226032	20	630	6.42691e-98	321201	COG3501	VgrG	-	cl27827
Q#322 - CAG69807.1	specific	226704	641	901	3.592e-42	165629	COG4253	COG4253	-	cl01733
Q#323 - CAG70083.1	specific	226032	36	628	3.05244e-97	318.89	COG3501	VgrG	-	cl27827
Q#323 - CAG70083.1	specific	226704	660	909	1.01812e-32	129805	COG4253	COG4253	-	cl01733
Q#324 - ENV52989.1	specific	226032	33	625	1.8224e-93	311956	COG3501	VgrG	-	cl27827
Q#324 - ENV52989.1	specific	313352	847	995	1.5437e-44	160.36	pfam10106	DUF2345	-	cl01733
Q#325 - ENV54311.1	specific	226032	16	628	2.93224e-94	310.03	COG3501	VgrG	-	cl27827
Q#325 - ENV54311.1	specific	313352	689	837	1.43858e-47	167678	pfam10106	DUF2345	-	cl01733
Q#326 - ENV54861.1	specific	310499	45	259	7.71626e-51	171327	pfam05954	Phage_GPD	C	cl15796
Q#327 - ENV54862.1	specific	226032	56	351	3.21644e-52	190233	COG3501	VgrG	N	cl27827
Q#327 - ENV54862.1	specific	313352	412	559	2.74532e-45	159204	pfam10106	DUF2345	-	cl01733
Q#328 - ENV55378.1	specific	226032	36	628	3.05244e-97	318.89	COG3501	VgrG	-	cl27827
Q#328 - ENV55378.1	specific	226704	660	909	1.01812e-32	129805	COG4253	COG4253	-	cl01733
Q#329 - ENW03083.1	specific	226032	33	629	2.4328e-93	310415	COG3501	VgrG	-	cl27827
Q#329 - ENW03083.1	specific	313352	695	839	7.4872e-46	163826	pfam10106	DUF2345	-	cl01733
Q#330 - ENW04656.1	specific	226032	33	629	1.16361e-94	312726	COG3501	VgrG	-	cl27827
Q#330 - ENW04656.1	specific	226704	645	897	1.60201e-52	186429	COG4253	COG4253	-	cl01733
Q#331 - ENW04730.1	specific	226032	33	646	1.37282e-91	303096	COG3501	VgrG	-	cl27827
Q#331 - ENW04730.1	specific	313352	695	839	3.34185e-46	163826	pfam10106	DUF2345	-	cl01733
Q#332 - ENW06051.1	specific	226032	14	633	2.33245e-96	320.43	COG3501	VgrG	-	cl27827
Q#332 - ENW06051.1	specific	313352	849	994	1.29947e-47	169219	pfam10106	DUF2345	-	cl01733
Q#333 - ENW04555.1	specific	226032	33	629	4.03078e-96	318119	COG3501	VgrG	-	cl27827
Q#333 - ENW04555.1	specific	226704	645	905	2.41884e-51	183733	COG4253	COG4253	-	cl01733
Q#334 - ENW07223.1	specific	226032	14	633	3.47273e-95	316964	COG3501	VgrG	-	cl27827
Q#334 - ENW07223.1	specific	313352	849	998	1.76594e-48	171.53	pfam10106	DUF2345	-	cl01733
Q#335 - ENW07524.1	specific	226032	33	629	1.65027e-96	317349	COG3501	VgrG	-	cl27827
Q#335 - ENW07524.1	specific	226704	645	904	7.12986e-53	187585	COG4253	COG4253	-	cl01733
Q#336 - ATZ61977.1	specific	226032	16	636	2.52393e-96	317349	COG3501	VgrG	-	cl27827
Q#336 - ATZ61977.1	specific	313352	845	995	1.46593e-45	160745	pfam10106	DUF2345	-	cl01733
Q#337 - ATZ62336.1	specific	226032	17	637	3.01303e-92	301556	COG3501	VgrG	-	cl27827
Q#337 - ATZ62336.1	specific	313352	700	846	2.16473e-40	145337	pfam10106	DUF2345	-	cl01733
Q#338 - ATZ62853.1	specific	226032	19	631	6.23626e-97	320045	COG3501	VgrG	-	cl27827
Q#338 - ATZ62853.1	specific	313352	697	837	1.47644e-40	146492	pfam10106	DUF2345	-	cl01733
Q#339 - ATZ63494.1	specific	226032	16	621	1.71515e-98	318.89	COG3501	VgrG	-	cl27827
Q#339 - ATZ63494.1	specific	226704	658	906	1.19252e-33	130576	COG4253	COG4253	-	cl01733
Q#340 - ATZ63530.1	specific	226032	16	636	8.12536e-93	312341	COG3501	VgrG	-	cl27827
Q#340 - ATZ63530.1	specific	313352	695	844	2.56049e-45	160745	pfam10106	DUF2345	-	cl01733
Q#340 - ATZ63530.1	superfamily	311270	1320	1688	2.74168e-18	90.3803	cl20332	Het-C superfamily	-	-
Q#340 - ATZ63530.1	specific	212030	995	1037	1.13766e-08	52.1025	cd00118	LysM	-	cl28306
Q#341 - ATZ63648.1	superfamily	332648	33	540	3.825e-171	509.05	cl27827	VgrG superfamily	-	-
Q#341 - ATZ63648.1	superfamily	333437	548	683	1.36291e-10	64391	cl28617	Gp5_OB superfamily	N	-
Q#342 - ATZ63744.1	specific	226032	16	621	7.51234e-98	317349	COG3501	VgrG	-	cl27827
Q#342 - ATZ63744.1	specific	226704	643	908	2.04107e-36	138665	COG4253	COG4253	-	cl01733
Q#343 - ATZ63848.1	specific	226032	16	636	5.05822e-90	304252	COG3501	VgrG	-	cl27827
Q#343 - ATZ63848.1	specific	226704	647	851	9.00079e-41	152147	COG4253	COG4253	C	cl01733
Q#343 - ATZ63848.1	superfamily	311270	1313	1678	3.99194e-22	102707	cl20332	Het-C superfamily	N	-
Q#343 - ATZ63848.1	specific	307567	991	1034	9.41657e-09	52.3954	pfam01476	LysM	-	cl21525
Q#344 - ATZ63912.1	specific	226032	16	636	2.09943e-95	310.03	COG3501	VgrG	-	cl27827
Q#344 - ATZ63912.1	specific	313352	699	845	1.69095e-40	145722	pfam10106	DUF2345	-	cl01733
Q#345 - ATZ63957.1	specific	226032	16	636	4.13022e-91	300015	COG3501	VgrG	-	cl27827
Q#345 - ATZ63957.1	specific	313352	691	840	6.1341e-42	149959	pfam10106	DUF2345	-	cl01733
Q#346 - ATZ64795.1	specific	226032	34	630	1.14923e-87	290385	COG3501	VgrG	-	cl27827
Q#346 - ATZ64795.1	specific	313352	698	848	4.65133e-42	150344	pfam10106	DUF2345	-	cl01733
Q#347 - ATZ64822.1	specific	226032	16	631	3.79921e-94	308104	COG3501	VgrG	-	cl27827
Q#347 - ATZ64822.1	specific	313352	691	841	2.66755e-48	168064	pfam10106	DUF2345	-	cl01733
Q#348 - ATZ65136.1	specific	226032	19	639	1.78063e-96	312726	COG3501	VgrG	-	cl27827
Q#348 - ATZ65136.1	specific	313352	698	848	2.84082e-46	162286	pfam10106	DUF2345	-	cl01733
Q#349 - SFT14404.1	specific	226032	10	552	1.35618e-86	284222	COG3501	VgrG	-	cl27827
Q#350 - ENU18550.1	specific	226032	8	615	1.42523e-99	328.52	COG3501	VgrG	-	cl27827
Q#350 - ENU18550.1	specific	313352	836	986	4.10128e-53	184627	pfam10106	DUF2345	-	cl01733
Q#351 - ENV81792.1	specific	226032	17	623	3.54995e-97	322742	COG3501	VgrG	-	cl27827
Q#351 - ENV81792.1	specific	313352	849	991	5.84951e-51	178849	pfam10106	DUF2345	-	cl01733
Q#352 - AQZ80211.1	specific	226032	14	636	1.05836e-89	296163	COG3501	VgrG	-	cl27827
Q#352 - AQZ80211.1	specific	313352	697	845	2.34455e-50	173842	pfam10106	DUF2345	-	cl01733
Q#353 - AQZ81313.1	specific	226032	15	637	3.02503e-90	299244	COG3501	VgrG	-	cl27827
Q#353 - AQZ81313.1	specific	313352	698	846	2.92612e-53	182316	pfam10106	DUF2345	-	cl01733
Q#354 - AQZ83520.1	specific	226032	28	645	5.65077e-96	316193	COG3501	VgrG	-	cl27827
Q#354 - AQZ83520.1	specific	313352	861	1010	4.10825e-49	170.76	pfam10106	DUF2345	-	cl01733
Q#355 - AQZ83754.1	specific	226032	1	617	9.99265e-87	286533	COG3501	VgrG	-	cl27827
Q#355 - AQZ83754.1	specific	313352	680	826	1.30799e-46	163056	pfam10106	DUF2345	-	cl01733
Q#356 - SCD14180.1	specific	226032	14	636	1.23573e-91	301556	COG3501	VgrG	-	cl27827
Q#356 - SCD14180.1	specific	313352	697	844	8.27703e-53	180775	pfam10106	DUF2345	-	cl01733
Q#357 - SCD15249.1	specific	226032	23	631	9.92548e-93	303867	COG3501	VgrG	-	cl27827
Q#357 - SCD15249.1	specific	313352	692	840	8.81292e-48	166523	pfam10106	DUF2345	-	cl01733
Q#358 - SCD15490.1	specific	226032	15	637	1.25216e-91	300015	COG3501	VgrG	-	cl27827
Q#358 - SCD15490.1	specific	313352	700	846	2.40744e-45	159589	pfam10106	DUF2345	-	cl01733
Q#359 - SCD17669.1	specific	226032	14	633	1.89227e-100	328134	COG3501	VgrG	-	cl27827
Q#359 - SCD17669.1	specific	313352	849	998	5.69836e-51	176153	pfam10106	DUF2345	-	cl01733
Q#360 - ODA14681.1	specific	226032	17	616	1.90467e-96	317349	COG3501	VgrG	-	cl27827
Q#360 - ODA14681.1	specific	313352	848	990	5.81058e-53	181931	pfam10106	DUF2345	-	cl01733
Q#361 - ENX33065.1	specific	226032	16	623	3.3779e-99	324282	COG3501	VgrG	-	cl27827
Q#361 - ENX33065.1	specific	313352	697	829	1.66995e-28	114136	pfam10106	DUF2345	-	cl01733
Q#362 - ENX33694.1	specific	226032	33	628	3.68262e-91	303096	COG3501	VgrG	-	cl27827
Q#362 - ENX33694.1	specific	226704	644	913	2.33822e-53	188741	COG4253	COG4253	-	cl01733
Q#363 - ENX33801.1	specific	226032	33	628	2.53602e-92	305022	COG3501	VgrG	-	cl27827
Q#363 - ENX33801.1	specific	313352	694	838	2.88167e-44	158434	pfam10106	DUF2345	-	cl01733
Q#364 - ENX34674.1	specific	226032	16	631	3.62995e-91	303096	COG3501	VgrG	-	cl27827
Q#364 - ENX34674.1	specific	313352	693	841	2.01271e-46	164982	pfam10106	DUF2345	-	cl01733
Q#365 - ENX35068.1	specific	226032	33	629	3.6962e-93	308874	COG3501	VgrG	-	cl27827
Q#365 - ENX35068.1	specific	313352	695	839	8.44686e-49	171916	pfam10106	DUF2345	-	cl01733
Q#366 - ENX35956.1	specific	226032	14	645	6.97114e-100	326979	COG3501	VgrG	-	cl27827
Q#366 - ENX35956.1	specific	313352	690	838	1.46332e-42	154196	pfam10106	DUF2345	-	cl01733
Q#367 - EPG37029.1	specific	226032	16	631	1.05279e-90	299244	COG3501	VgrG	-	cl27827
Q#367 - EPG37029.1	superfamily	321637	647	790	3.40637e-26	110.16	cl01733	DUF2345 superfamily	C	-
Q#368 - EPG37406.1	specific	226032	33	625	6.7261e-95	313112	COG3501	VgrG	-	cl27827
Q#368 - EPG37406.1	specific	226704	645	906	6.68719e-51	181807	COG4253	COG4253	-	cl01733
Q#369 - EPG37507.1	specific	226032	33	629	9.38889e-91	300785	COG3501	VgrG	-	cl27827
Q#369 - EPG37507.1	specific	313352	695	839	7.83857e-47	165752	pfam10106	DUF2345	-	cl01733
Q#370 - EPG38448.1	specific	226032	33	628	4.18508e-92	305408	COG3501	VgrG	-	cl27827
Q#370 - EPG38448.1	specific	313352	694	838	3.54497e-48	169604	pfam10106	DUF2345	-	cl01733
Q#371 - EPG42734.1	specific	226032	14	633	1.92166e-102	336994	COG3501	VgrG	-	cl27827
Q#371 - EPG42734.1	specific	313352	849	997	3.93623e-46	164982	pfam10106	DUF2345	-	cl01733
Q#372 - ALH95479.1	superfamily	332648	36	542	7.67788e-168	497108	cl27827	VgrG superfamily	-	-
Q#372 - ALH95479.1	superfamily	333437	533	688	6.76772e-07	52.4498	cl28617	Gp5_OB superfamily	N	-
Q#373 - ENV32565.1	specific	226032	32	628	3.27162e-85	284607	COG3501	VgrG	-	cl27827
Q#374 - ENV32717.1	superfamily	332648	22	564	1.14433e-152	466292	cl27827	VgrG superfamily	-	-	T6SSII	Acinetobacter gerneri DSM 14967 = CIP 107464
Q#374 - ENV32717.1	specific	313352	678	828	8.79727e-51	177694	pfam10106	DUF2345	-	cl01733	T6SSII	Acinetobacter gerneri DSM 14967 = CIP 107464
Q#374 - ENV32717.1	specific	315872	539	647	6.81144e-40	145.34	pfam13296	T6SS_Vgr	-	cl16216	T6SSII	Acinetobacter gerneri DSM 14967 = CIP 107464
Q#375 - ENV33196.1	superfamily	332648	33	542	7.19351e-160	476693	cl27827	VgrG superfamily	-	-
Q#375 - ENV33196.1	superfamily	333437	529	658	3.25767e-08	56687	cl28617	Gp5_OB superfamily	N	-
Q#376 - ENV33901.1	superfamily	332648	22	553	2.99718e-153	464366	cl27827	VgrG superfamily	-	-	T6SSII	Acinetobacter gerneri DSM 14967 = CIP 107464
Q#376 - ENV33901.1	specific	313352	667	817	6.42496e-55	188094	pfam10106	DUF2345	-	cl01733	T6SSII	Acinetobacter gerneri DSM 14967 = CIP 107464
Q#376 - ENV33901.1	specific	315872	530	638	1.19422e-41	149962	pfam13296	T6SS_Vgr	-	cl16216	T6SSII	Acinetobacter gerneri DSM 14967 = CIP 107464
Q#377 - ENV34128.1	specific	226032	21	621	3.6581e-74	250709	COG3501	VgrG	-	cl27827
Q#378 - ENV34356.1	specific	226032	34	641	6.40769e-86	288459	COG3501	VgrG	-	cl27827
Q#378 - ENV34356.1	specific	226704	646	911	2.18812e-42	157925	COG4253	COG4253	-	cl01733
Q#379 - ENV34392.1	specific	226032	14	626	1.36233e-68	241079	COG3501	VgrG	-	cl27827
Q#379 - ENV34392.1	specific	313352	851	992	1.81142e-40	148804	pfam10106	DUF2345	-	cl01733
Q#380 - ENV34994.1	specific	226032	32	640	4.5368e-69	241.85	COG3501	VgrG	-	cl27827
Q#380 - ENV34994.1	specific	313352	691	839	1.97153e-46	164982	pfam10106	DUF2345	-	cl01733
Q#381 - ENV35532.1	superfamily	332648	22	564	1.92523e-155	471.3	cl27827	VgrG superfamily	-	-	T6SSII	Acinetobacter gerneri DSM 14967 = CIP 107464
Q#381 - ENV35532.1	specific	315872	539	623	4.37402e-38	139947	pfam13296	T6SS_Vgr	C	cl16216	T6SSII	Acinetobacter gerneri DSM 14967 = CIP 107464
Q#381 - ENV35532.1	specific	313352	679	821	2.75501e-28	113365	pfam10106	DUF2345	-	cl01733	T6SSII	Acinetobacter gerneri DSM 14967 = CIP 107464
Q#382 - BAP35753.1	specific	226032	22	636	8.78491e-103	334298	COG3501	VgrG	-	cl27827
Q#382 - BAP35753.1	specific	226704	647	922	4.50702e-44	162932	COG4253	COG4253	-	cl01733
Q#383 - BAP36558.1	specific	226032	16	631	1.01664e-99	330446	COG3501	VgrG	-	cl27827
Q#383 - BAP36558.1	specific	313352	695	837	7.13905e-42	153041	pfam10106	DUF2345	-	cl01733
Q#384 - BAP37139.1	specific	226032	16	619	2.04378e-93	308874	COG3501	VgrG	-	cl27827
Q#384 - BAP37139.1	specific	226704	644	909	9.02313e-35	135968	COG4253	COG4253	-	cl01733
Q#385 - BAP37315.1	specific	226032	16	625	7.25108e-97	318.89	COG3501	VgrG	-	cl27827
Q#385 - BAP37315.1	specific	313352	695	845	7.40075e-42	152.27	pfam10106	DUF2345	-	cl01733
Q#386 - BAP38340.1	specific	226032	16	631	3.63376e-101	332372	COG3501	VgrG	-	cl27827
Q#386 - BAP38340.1	specific	313352	691	841	5.87455e-46	164212	pfam10106	DUF2345	-	cl01733
Q#387 - BAP38660.1	specific	226032	17	638	1.14691e-101	330.06	COG3501	VgrG	-	cl27827
Q#387 - BAP38660.1	specific	313352	697	847	1.15291e-47	168064	pfam10106	DUF2345	-	cl01733
Q#388 - BAP38772.1	specific	226032	17	637	3.93472e-102	331216	COG3501	VgrG	-	cl27827
Q#388 - BAP38772.1	specific	313352	700	846	1.13849e-38	142.64	pfam10106	DUF2345	-	cl01733
Q#389 - BAP38915.1	specific	226032	17	638	9.32374e-103	334298	COG3501	VgrG	-	cl27827
Q#389 - BAP38915.1	specific	226704	649	919	2.76321e-50	180266	COG4253	COG4253	-	cl01733
Q#390 - BAP39135.1	specific	226032	52	636	9.34285e-92	307334	COG3501	VgrG	-	cl27827
Q#390 - BAP39135.1	specific	313352	845	995	1.67852e-48	171.53	pfam10106	DUF2345	-	cl01733
Q#391 - ENU56437.1	specific	226032	17	638	1.70071e-101	330831	COG3501	VgrG	-	cl27827
Q#391 - ENU56437.1	specific	313352	701	847	6.40774e-41	149574	pfam10106	DUF2345	-	cl01733
Q#392 - ENU56695.1	specific	226032	17	639	3.12567e-101	330446	COG3501	VgrG	-	cl27827
Q#392 - ENU56695.1	specific	313352	703	852	1.1313e-43	157278	pfam10106	DUF2345	-	cl01733
Q#393 - ENU57225.1	specific	226032	17	638	7.3901e-100	325438	COG3501	VgrG	-	cl27827
Q#393 - ENU57225.1	specific	313352	697	847	1.33957e-47	168064	pfam10106	DUF2345	-	cl01733
Q#394 - ENU57477.1	specific	226032	52	636	2.10293e-91	306563	COG3501	VgrG	-	cl27827
Q#394 - ENU57477.1	specific	313352	845	995	1.26715e-45	163441	pfam10106	DUF2345	-	cl01733
Q#395 - ENU58070.1	specific	226032	16	631	3.77273e-100	331601	COG3501	VgrG	-	cl27827
Q#395 - ENU58070.1	specific	313352	695	837	2.14473e-42	154582	pfam10106	DUF2345	-	cl01733
Q#396 - ENU58922.1	specific	226032	30	636	9.57459e-96	311956	COG3501	VgrG	-	cl27827
Q#396 - ENU58922.1	superfamily	321637	647	782	1.18807e-24	105538	cl01733	DUF2345 superfamily	C	-
Q#397 - ENU60614.1	specific	226032	16	631	5.70921e-103	337379	COG3501	VgrG	-	cl27827
Q#397 - ENU60614.1	specific	313352	691	841	4.21238e-48	170375	pfam10106	DUF2345	-	cl01733
Q#398 - ENV14960.1	specific	226032	52	636	9.73557e-92	307334	COG3501	VgrG	-	cl27827
Q#398 - ENV14960.1	specific	313352	845	994	1.17495e-45	163441	pfam10106	DUF2345	-	cl01733
Q#399 - ENV14963.1	specific	226032	16	631	1.88931e-101	333142	COG3501	VgrG	-	cl27827
Q#399 - ENV14963.1	specific	313352	691	841	9.44737e-47	166523	pfam10106	DUF2345	-	cl01733
Q#400 - ENV15137.1	specific	226032	36	624	7.37661e-93	307334	COG3501	VgrG	-	cl27827
Q#400 - ENV15137.1	specific	226704	644	910	3.75964e-37	142902	COG4253	COG4253	-	cl01733
Q#401 - ENV16379.1	specific	226032	2	276	2.26799e-48	178677	COG3501	VgrG	N	cl27827
Q#401 - ENV16379.1	specific	313352	346	496	3.52111e-42	149959	pfam10106	DUF2345	-	cl01733
Q#402 - ENV16380.1	specific	310499	42	262	2.54016e-49	169786	pfam05954	Phage_GPD	C	cl15796
Q#403 - ENV16796.1	specific	226032	16	631	2.47665e-99	329.29	COG3501	VgrG	-	cl27827
Q#403 - ENV16796.1	specific	313352	695	837	1.96543e-42	154582	pfam10106	DUF2345	-	cl01733
Q#404 - ENV18402.1	specific	226032	22	636	3.00002e-101	330831	COG3501	VgrG	-	cl27827
Q#404 - ENV18402.1	specific	313352	701	848	1.70878e-43	156893	pfam10106	DUF2345	-	cl01733
Q#405 - ENV18565.1	specific	226032	17	627	4.58847e-99	323127	COG3501	VgrG	-	cl27827
Q#405 - ENV18565.1	specific	313352	697	847	6.38765e-48	168834	pfam10106	DUF2345	-	cl01733
Q#406 - ENV19088.1	specific	226032	17	628	6.47694e-101	329.29	COG3501	VgrG	-	cl27827
Q#406 - ENV19088.1	specific	226704	650	906	3.57676e-47	171407	COG4253	COG4253	-	cl01733
Q#407 - ENV19232.1	specific	226032	17	638	1.23038e-98	321971	COG3501	VgrG	-	cl27827
Q#407 - ENV19232.1	specific	313352	701	847	1.13188e-38	143026	pfam10106	DUF2345	-	cl01733
Q#408 - OBY74173.1	specific	226032	36	623	5.54872e-99	323897	COG3501	VgrG	-	cl27827
Q#408 - OBY74173.1	specific	226704	643	908	7.26912e-39	147524	COG4253	COG4253	-	cl01733
Q#409 - OBY74358.1	specific	226032	32	625	5.25096e-87	291.54	COG3501	VgrG	-	cl27827
Q#409 - OBY74358.1	specific	226704	645	909	1.95949e-49	177955	COG4253	COG4253	-	cl01733
Q#410 - OBY74631.1	specific	226032	34	601	2.27964e-90	301.17	COG3501	VgrG	-	cl27827
Q#410 - OBY74631.1	specific	315872	562	669	6.09624e-47	164985	pfam13296	T6SS_Vgr	-	cl16216	T6SSI	Acinetobacter gyllenbergii
Q#410 - OBY74631.1	specific	313352	693	838	5.11262e-46	163826	pfam10106	DUF2345	-	cl01733
Q#411 - OBY75573.1	specific	226032	33	629	3.81147e-93	310415	COG3501	VgrG	-	cl27827
Q#411 - OBY75573.1	specific	226704	645	913	1.16852e-52	187585	COG4253	COG4253	-	cl01733
Q#412 - OBY75707.1	specific	226032	33	625	8.56616e-92	306948	COG3501	VgrG	-	cl27827
Q#412 - OBY75707.1	specific	313352	691	839	1.35574e-46	166138	pfam10106	DUF2345	-	cl01733
Q#413 - OBY76096.1	specific	226032	16	636	2.04069e-90	303096	COG3501	VgrG	-	cl27827
Q#413 - OBY76096.1	specific	313352	693	838	1.16611e-45	163441	pfam10106	DUF2345	-	cl01733
Q#414 - ESK37968.1	specific	226032	14	632	3.10126e-99	328134	COG3501	VgrG	-	cl27827
Q#414 - ESK37968.1	specific	313352	848	997	2.21822e-49	174227	pfam10106	DUF2345	-	cl01733
Q#415 - ESK43109.1	specific	226032	16	636	1.28213e-91	306563	COG3501	VgrG	-	cl27827
Q#415 - ESK43109.1	specific	313352	693	838	1.4597e-45	163056	pfam10106	DUF2345	-	cl01733
Q#416 - ESK52097.1	specific	226032	1	528	2.53981e-74	255332	COG3501	VgrG	-	cl27827
Q#416 - ESK52097.1	specific	226704	544	813	1.58509e-52	185274	COG4253	COG4253	-	cl01733
Q#417 - APR69496.1	specific	226032	19	634	4.28518e-94	310.8	COG3501	VgrG	-	cl27827
Q#417 - APR69496.1	specific	313352	850	999	4.37944e-46	162286	pfam10106	DUF2345	-	cl01733
Q#418 - APR70544.1	specific	226032	32	638	1.34405e-98	320045	COG3501	VgrG	-	cl27827
Q#418 - APR70544.1	specific	226704	645	896	4.74483e-47	169481	COG4253	COG4253	-	cl01733
Q#419 - APR70822.1	specific	226032	32	641	1.39371e-96	313112	COG3501	VgrG	-	cl27827
Q#419 - APR70822.1	specific	313352	693	841	3.87554e-43	153426	pfam10106	DUF2345	-	cl01733
Q#420 - ATZ67118.1	specific	226032	32	629	1.26312e-96	318119	COG3501	VgrG	-	cl27827
Q#420 - ATZ67118.1	specific	313352	691	839	1.00418e-43	157278	pfam10106	DUF2345	-	cl01733
Q#421 - ATZ68076.1	specific	226032	19	634	8.40209e-94	310.03	COG3501	VgrG	-	cl27827
Q#421 - ATZ68076.1	specific	313352	850	999	4.42208e-46	162286	pfam10106	DUF2345	-	cl01733
Q#422 - ATZ68105.1	specific	226032	32	644	7.71874e-98	317734	COG3501	VgrG	-	cl27827
Q#422 - ATZ68105.1	specific	313352	696	844	5.43637e-44	155737	pfam10106	DUF2345	-	cl01733
Q#423 - AVH15182.1	specific	226032	17	634	9.90995e-90	296548	COG3501	VgrG	-	cl27827
Q#423 - AVH15182.1	specific	313352	700	848	7.94026e-50	172686	pfam10106	DUF2345	-	cl01733
Q#424 - AVH15399.1	specific	226032	18	635	6.6359e-90	296933	COG3501	VgrG	-	cl27827
Q#424 - AVH15399.1	specific	313352	701	849	1.85825e-48	168834	pfam10106	DUF2345	-	cl01733
Q#425 - ALV72095.1	specific	226032	16	625	1.18265e-90	303096	COG3501	VgrG	-	cl27827
Q#425 - ALV72095.1	specific	313352	696	845	6.28289e-43	155737	pfam10106	DUF2345	-	cl01733
Q#426 - ALV72333.1	specific	226032	19	623	1.40461e-96	317349	COG3501	VgrG	-	cl27827
Q#426 - ALV72333.1	specific	226704	645	916	1.22892e-48	175644	COG4253	COG4253	-	cl01733
Q#427 - ALV74555.1	specific	226032	17	619	9.35073e-96	318504	COG3501	VgrG	-	cl27827
Q#427 - ALV74555.1	specific	313352	845	995	7.54864e-54	186938	pfam10106	DUF2345	-	cl01733
Q#428 - APU48953.1	specific	226032	33	639	2.28882e-89	296548	COG3501	VgrG	-	cl27827
Q#428 - APU48953.1	specific	313352	692	840	1.03342e-48	170.76	pfam10106	DUF2345	-	cl01733
Q#429 - ATU44053.1	specific	226032	14	633	1.05561e-97	320816	COG3501	VgrG	-	cl27827
Q#429 - ATU44053.1	specific	313352	849	998	8.25648e-49	169.99	pfam10106	DUF2345	-	cl01733
Q#430 - ATU45258.1	specific	226032	33	640	2.12331e-90	297704	COG3501	VgrG	-	cl27827
Q#430 - ATU45258.1	specific	226704	646	913	9.33307e-49	174103	COG4253	COG4253	-	cl01733
Q#431 - AWA46688.1	specific	226032	14	633	6.49525e-96	315808	COG3501	VgrG	-	cl27827
Q#431 - AWA46688.1	specific	313352	849	998	6.69439e-50	173071	pfam10106	DUF2345	-	cl01733
Q#432 - ARD27422.1	specific	226032	28	645	3.33232e-97	319.66	COG3501	VgrG	-	cl27827
Q#432 - ARD27422.1	specific	313352	861	1010	3.55398e-47	165367	pfam10106	DUF2345	-	cl01733
Q#433 - ARD29427.1	specific	226032	15	637	2.38248e-91	302711	COG3501	VgrG	-	cl27827
Q#433 - ARD29427.1	specific	313352	698	846	1.64079e-52	180.39	pfam10106	DUF2345	-	cl01733
Q#434 - ARD30540.1	specific	226032	14	636	9.71344e-91	298859	COG3501	VgrG	-	cl27827
Q#434 - ARD30540.1	specific	313352	697	845	9.84381e-53	180775	pfam10106	DUF2345	-	cl01733
Q#435 - AOA57354.1	specific	226032	35	632	2.65426e-97	315808	COG3501	VgrG	-	cl27827
Q#435 - AOA57354.1	specific	226704	643	908	2.72688e-38	144057	COG4253	COG4253	-	cl01733
Q#436 - AOA57764.1	specific	226032	30	632	3.90281e-98	316193	COG3501	VgrG	-	cl27827
Q#436 - AOA57764.1	specific	226704	648	825	1.37001e-41	153302	COG4253	COG4253	C	cl01733
Q#437 - AOA58025.1	specific	226032	16	649	1.13023e-100	327364	COG3501	VgrG	-	cl27827
Q#437 - AOA58025.1	specific	226704	643	918	2.06337e-44	162162	COG4253	COG4253	-	cl01733
Q#437 - AOA58025.1	superfamily	314793	943	978	0.00430124	37563	cl13419	MG1 superfamily	NC	-
Q#438 - AOA59587.1	specific	226032	16	644	1.61837e-99	325053	COG3501	VgrG	-	cl27827
Q#438 - AOA59587.1	specific	313352	693	837	1.52283e-42	151885	pfam10106	DUF2345	-	cl01733
Q#439 - AOA59611.1	specific	226032	17	624	3.05745e-102	328905	COG3501	VgrG	-	cl27827
Q#439 - AOA59611.1	specific	313352	695	829	3.74881e-32	121.84	pfam10106	DUF2345	-	cl01733
Q#440 - AJB46696.1	specific	226032	14	633	1.5393e-99	328905	COG3501	VgrG	-	cl27827
Q#440 - AJB46696.1	specific	313352	849	998	5.05303e-50	176153	pfam10106	DUF2345	-	cl01733
Q#441 - AJB49833.1	specific	226032	14	636	1.95307e-89	298089	COG3501	VgrG	-	cl27827
Q#441 - AJB49833.1	specific	313352	697	845	4.219e-48	178079	pfam10106	DUF2345	-	cl01733
Q#442 - AJB50020.1	specific	226032	33	631	1.89176e-90	301.17	COG3501	VgrG	-	cl27827
Q#442 - AJB50020.1	specific	313352	692	840	4.46012e-50	175382	pfam10106	DUF2345	-	cl01733
Q#443 - ARG15354.1	specific	226032	26	645	3.77784e-100	327364	COG3501	VgrG	-	cl27827
Q#443 - ARG15354.1	specific	313352	861	1010	1.32473e-51	178079	pfam10106	DUF2345	-	cl01733
Q#444 - ARG17516.1	specific	226032	32	629	5.81704e-95	312341	COG3501	VgrG	-	cl27827
Q#444 - ARG17516.1	specific	313352	691	839	9.76661e-51	175382	pfam10106	DUF2345	-	cl01733
Q#445 - ARG17739.1	specific	226032	23	626	5.87853e-96	315423	COG3501	VgrG	-	cl27827
Q#445 - ARG17739.1	specific	313352	688	836	2.9087e-49	171145	pfam10106	DUF2345	-	cl01733
Q#446 - AVF44789.1	specific	226032	32	629	5.81704e-95	312341	COG3501	VgrG	-	cl27827
Q#446 - AVF44789.1	specific	313352	691	839	9.76661e-51	175382	pfam10106	DUF2345	-	cl01733
Q#447 - AVF44969.1	specific	226032	23	626	5.87853e-96	315423	COG3501	VgrG	-	cl27827
Q#447 - AVF44969.1	specific	313352	688	836	2.9087e-49	171145	pfam10106	DUF2345	-	cl01733
Q#448 - AVF46118.1	specific	226032	26	645	3.09367e-101	330446	COG3501	VgrG	-	cl27827
Q#448 - AVF46118.1	specific	313352	861	1010	3.7513e-47	165367	pfam10106	DUF2345	-	cl01733
Q#449 - AWL17653.1	specific	226032	26	645	2.35564e-100	328134	COG3501	VgrG	-	cl27827
Q#449 - AWL17653.1	specific	313352	861	1010	1.1453e-51	178079	pfam10106	DUF2345	-	cl01733
Q#450 - AWL19754.1	specific	226032	32	629	1.02875e-93	311956	COG3501	VgrG	-	cl27827
Q#450 - AWL19754.1	specific	313352	691	839	5.83034e-50	175382	pfam10106	DUF2345	-	cl01733
Q#451 - AWL19954.1	specific	226032	23	626	1.30096e-94	314652	COG3501	VgrG	-	cl27827
Q#451 - AWL19954.1	specific	313352	688	836	1.02688e-48	172301	pfam10106	DUF2345	-	cl01733
Q#452 - ADI89016.1	specific	226032	16	624	4.01184e-96	316964	COG3501	VgrG	-	cl27827
Q#452 - ADI89016.1	specific	313352	694	842	1.04588e-47	168834	pfam10106	DUF2345	-	cl01733
Q#453 - ADI91348.1	specific	226032	33	636	1.42814e-89	297704	COG3501	VgrG	-	cl27827
Q#453 - ADI91348.1	specific	313352	699	845	5.42933e-46	163441	pfam10106	DUF2345	-	cl01733
Q#454 - ADI91355.1	specific	226032	14	636	1.68595e-89	299244	COG3501	VgrG	-	cl27827
Q#454 - ADI91355.1	specific	313352	697	845	1.75947e-52	182316	pfam10106	DUF2345	-	cl01733
Q#455 - ADI91678.1	specific	226032	36	628	1.04265e-93	308874	COG3501	VgrG	-	cl27827
Q#455 - ADI91678.1	specific	313352	694	840	3.81599e-40	146878	pfam10106	DUF2345	-	cl01733
Q#456 - ADI92673.1	specific	226032	14	636	7.54403e-91	301941	COG3501	VgrG	-	cl27827
Q#456 - ADI92673.1	specific	313352	697	845	5.07002e-51	177694	pfam10106	DUF2345	-	cl01733
Q#457 - AMM27706.1	specific	226032	16	633	7.93341e-96	318504	COG3501	VgrG	-	cl27827
Q#457 - AMM27706.1	specific	313352	849	998	2.05079e-48	171.53	pfam10106	DUF2345	-	cl01733
Q#458 - AMM27916.1	specific	226032	14	636	2.88361e-89	297704	COG3501	VgrG	-	cl27827
Q#458 - AMM27916.1	specific	226704	647	920	5.67734e-53	187585	COG4253	COG4253	-	cl01733
Q#459 - AMX18507.1	specific	226032	38	630	3.05378e-108	347.78	COG3501	VgrG	-	cl27827
Q#459 - AMX18507.1	specific	313352	699	849	1.47849e-35	134166	pfam10106	DUF2345	-	cl01733
Q#460 - AMX18688.1	specific	226032	23	631	7.19184e-94	310.03	COG3501	VgrG	-	cl27827
Q#460 - AMX18688.1	specific	313352	692	840	9.91538e-48	168449	pfam10106	DUF2345	-	cl01733
Q#461 - AMX18954.1	specific	226032	15	637	2.1437e-91	305408	COG3501	VgrG	-	cl27827
Q#461 - AMX18954.1	specific	313352	698	846	2.15015e-52	182316	pfam10106	DUF2345	-	cl01733
Q#462 - AMX18962.1	specific	226032	33	636	2.32152e-86	290	COG3501	VgrG	-	cl27827
Q#462 - AMX18962.1	specific	313352	699	844	1.43163e-46	165367	pfam10106	DUF2345	-	cl01733
Q#463 - AQV14645.1	specific	226032	16	624	4.09214e-95	310.8	COG3501	VgrG	-	cl27827
Q#463 - AQV14645.1	specific	313352	694	842	1.07283e-50	174997	pfam10106	DUF2345	-	cl01733
Q#464 - AQV14851.1	specific	226032	14	636	2.61923e-91	300015	COG3501	VgrG	-	cl27827
Q#464 - AQV14851.1	specific	313352	697	845	5.17413e-52	178464	pfam10106	DUF2345	-	cl01733
Q#465 - AQV15312.1	specific	226032	11	631	5.7337e-96	312726	COG3501	VgrG	-	cl27827
Q#465 - AQV15312.1	specific	313352	692	840	2.19338e-52	179.62	pfam10106	DUF2345	-	cl01733
Q#466 - AQV16109.1	specific	226032	15	637	3.19247e-93	307719	COG3501	VgrG	-	cl27827
Q#466 - AQV16109.1	specific	313352	698	846	3.24164e-52	179.62	pfam10106	DUF2345	-	cl01733
Q#467 - AQV16112.1	specific	226032	33	636	6.90197e-88	291155	COG3501	VgrG	-	cl27827
Q#467 - AQV16112.1	specific	226704	647	901	1.68733e-48	173333	COG4253	COG4253	-	cl01733
Q#468 - AUM26775.1	specific	226032	33	636	1.18046e-86	287688	COG3501	VgrG	-	cl27827
Q#468 - AUM26775.1	specific	313352	699	844	2.40222e-46	162671	pfam10106	DUF2345	-	cl01733
Q#469 - AUM26780.1	specific	226032	15	637	1.49124e-91	303096	COG3501	VgrG	-	cl27827
Q#469 - AUM26780.1	specific	313352	698	846	1.88492e-52	180.39	pfam10106	DUF2345	-	cl01733
Q#470 - AUM27025.1	specific	226032	23	631	6.44008e-96	315423	COG3501	VgrG	-	cl27827
Q#470 - AUM27025.1	specific	313352	692	840	4.7348e-48	167678	pfam10106	DUF2345	-	cl01733
Q#471 - AUM27063.1	specific	226032	19	622	1.73428e-97	316193	COG3501	VgrG	-	cl27827
Q#471 - AUM27063.1	specific	313352	692	836	4.33783e-35	130314	pfam10106	DUF2345	-	cl01733
Q#472 - AUM28182.1	specific	226032	16	633	6.74762e-98	321586	COG3501	VgrG	-	cl27827
Q#472 - AUM28182.1	specific	313352	849	998	2.71355e-50	174227	pfam10106	DUF2345	-	cl01733
Q#473 - AUT32702.1	specific	226032	16	633	3.27154e-94	314267	COG3501	VgrG	-	cl27827
Q#473 - AUT32702.1	specific	313352	849	998	3.92352e-48	170.76	pfam10106	DUF2345	-	cl01733
Q#474 - AUT35241.1	specific	226032	33	600	1.45072e-104	337764	COG3501	VgrG	-	cl27827
Q#474 - AUT35241.1	specific	313352	694	840	7.24097e-44	157278	pfam10106	DUF2345	-	cl01733
Q#474 - AUT35241.1	specific	315872	561	667	3.08003e-42	151503	pfam13296	T6SS_Vgr	-	cl16216	T6SSI	Acinetobacter pittii
Q#475 - AVN16788.1	specific	226032	16	633	3.23899e-94	314652	COG3501	VgrG	-	cl27827
Q#475 - AVN16788.1	specific	313352	849	998	3.38923e-48	170.76	pfam10106	DUF2345	-	cl01733
Q#476 - AVN19977.1	specific	226032	14	636	4.4515e-90	300015	COG3501	VgrG	-	cl27827
Q#476 - AVN19977.1	specific	313352	697	845	1.19135e-50	176923	pfam10106	DUF2345	-	cl01733
Q#477 - AVN20522.1	specific	226032	5	622	2.41399e-95	313882	COG3501	VgrG	-	cl27827
Q#477 - AVN20522.1	specific	313352	838	987	1.42535e-48	169219	pfam10106	DUF2345	-	cl01733
Q#478 - AVN23594.1	specific	226032	14	636	8.48608e-92	305022	COG3501	VgrG	-	cl27827
Q#478 - AVN23594.1	specific	313352	697	845	1.29028e-50	176923	pfam10106	DUF2345	-	cl01733
Q#479 - AVZ06530.1	specific	226032	14	636	8.14618e-92	305022	COG3501	VgrG	-	cl27827
Q#479 - AVZ06530.1	specific	313352	697	845	1.60671e-50	176538	pfam10106	DUF2345	-	cl01733
Q#480 - ADY80941.1	specific	226032	36	633	1.28189e-95	314652	COG3501	VgrG	-	cl27827
Q#480 - ADY80941.1	specific	313352	692	836	3.79277e-34	130314	pfam10106	DUF2345	-	cl01733
Q#481 - ADY81211.1	specific	226032	15	650	3.15991e-89	299.63	COG3501	VgrG	-	cl27827
Q#481 - ADY81211.1	specific	226704	661	918	3.54596e-51	183348	COG4253	COG4253	-	cl01733
Q#482 - ADY81218.1	specific	226032	14	617	9.09071e-88	292311	COG3501	VgrG	-	cl27827
Q#482 - ADY81218.1	specific	313352	680	826	9.80339e-45	159589	pfam10106	DUF2345	-	cl01733
Q#483 - ADY83421.1	specific	226032	28	645	1.61819e-94	315038	COG3501	VgrG	-	cl27827
Q#483 - ADY83421.1	specific	313352	861	1010	4.59626e-48	170375	pfam10106	DUF2345	-	cl01733
Q#484 - ADY83591.1	specific	310499	34	377	3.69947e-62	207535	pfam05954	Phage_GPD	-	cl15796
Q#485 - ADY83592.1	superfamily	332648	18	127	1.44843e-30	115119	cl27827	VgrG superfamily	N	-
Q#486 - ADY83593.1	specific	313352	176	324	4.59906e-49	164982	pfam10106	DUF2345	-	cl01733
Q#486 - ADY83593.1	specific	315872	44	150	6.82875e-49	163059	pfam13296	T6SS_Vgr	-	cl16216	T6SSI	Acinetobacter pittii PHEA-2
Q#486 - ADY83593.1	superfamily	332648	4	70	5.90592e-11	63.2618	cl27827	VgrG superfamily	N	-
Q#487 - OUY08271.1	superfamily	332648	14	559	6.71844e-152	457048	cl27827	VgrG superfamily	-	-	T6SSII	Acinetobacter populi
Q#487 - OUY08271.1	specific	313352	668	817	1.23698e-49	171916	pfam10106	DUF2345	-	cl01733	T6SSII	Acinetobacter populi
Q#487 - OUY08271.1	specific	315872	531	639	6.79702e-41	145.34	pfam13296	T6SS_Vgr	-	cl16216	T6SSII	Acinetobacter populi
Q#488 - OUY08277.1	superfamily	332648	14	559	4.27866e-152	455892	cl27827	VgrG superfamily	-	-	T6SSII	Acinetobacter populi
Q#488 - OUY08277.1	specific	313352	668	814	3.01802e-46	161.9	pfam10106	DUF2345	-	cl01733	T6SSII	Acinetobacter populi
Q#488 - OUY08277.1	specific	315872	531	639	7.41201e-40	142258	pfam13296	T6SS_Vgr	-	cl16216	T6SSII	Acinetobacter populi
Q#489 - OUY08933.1	superfamily	332648	14	566	1.69081e-152	458203	cl27827	VgrG superfamily	-	-	T6SSII	Acinetobacter populi
Q#489 - OUY08933.1	specific	313352	675	825	2.26861e-49	171145	pfam10106	DUF2345	-	cl01733	T6SSII	Acinetobacter populi
Q#489 - OUY08933.1	specific	315872	538	646	1.59451e-41	147266	pfam13296	T6SS_Vgr	-	cl16216	T6SSII	Acinetobacter populi
Q#490 - KYQ71182.1	specific	226032	17	623	1.17818e-93	312341	COG3501	VgrG	-	cl27827
Q#490 - KYQ71182.1	specific	313352	849	988	1.14834e-48	171916	pfam10106	DUF2345	-	cl01733
Q#491 - PKF31563.1	specific	226032	16	636	7.57486e-91	301556	COG3501	VgrG	-	cl27827
Q#491 - PKF31563.1	specific	313352	693	838	1.5502e-46	163441	pfam10106	DUF2345	-	cl01733
Q#492 - PKF31801.1	specific	226032	33	627	3.87435e-90	304637	COG3501	VgrG	-	cl27827
Q#492 - PKF31801.1	specific	313352	694	832	7.65121e-47	164982	pfam10106	DUF2345	-	cl01733
Q#492 - PKF31801.1	superfamily	311270	1316	1681	6.24282e-19	92.6915	cl20332	Het-C superfamily	N	-
Q#492 - PKF31801.1	specific	212030	988	1030	1.27747e-09	54.7989	cd00118	LysM	-	cl28306
Q#493 - PKF34076.1	specific	226032	33	626	1.47014e-92	303482	COG3501	VgrG	-	cl27827
Q#493 - PKF34076.1	specific	226704	642	911	1.04254e-53	188355	COG4253	COG4253	-	cl01733
Q#494 - PKF34303.1	specific	226032	14	633	6.95773e-98	321586	COG3501	VgrG	-	cl27827
Q#494 - PKF34303.1	specific	313352	849	998	5.45324e-50	173456	pfam10106	DUF2345	-	cl01733
Q#495 - PKF35340.1	specific	226032	33	628	4.66672e-93	303482	COG3501	VgrG	-	cl27827
Q#495 - PKF35340.1	specific	313352	694	838	1.89112e-49	171145	pfam10106	DUF2345	-	cl01733
Q#496 - AWV85120.1	specific	226032	19	619	2.06832e-90	300785	COG3501	VgrG	-	cl27827
Q#496 - AWV85120.1	specific	313352	846	995	1.26869e-50	174997	pfam10106	DUF2345	-	cl01733
Q#497 - EPF69368.1	specific	226032	26	618	9.57353e-95	312341	COG3501	VgrG	-	cl27827
Q#497 - EPF69368.1	specific	313352	695	835	1.62047e-31	122.61	pfam10106	DUF2345	-	cl01733
Q#498 - EPF71086.1	superfamily	332648	22	561	4.68693e-152	465137	cl27827	VgrG superfamily	-	-	T6SSII	Acinetobacter rudis CIP 110305
Q#498 - EPF71086.1	specific	313352	676	824	3.43191e-46	164597	pfam10106	DUF2345	-	cl01733	T6SSII	Acinetobacter rudis CIP 110305
Q#498 - EPF71086.1	specific	315872	538	641	1.94436e-39	144184	pfam13296	T6SS_Vgr	-	cl16216	T6SSII	Acinetobacter rudis CIP 110305
Q#499 - EPF74235.1	superfamily	332648	22	561	4.68693e-152	465137	cl27827	VgrG superfamily	-	-	T6SSII	Acinetobacter rudis CIP 110305
Q#499 - EPF74235.1	specific	313352	676	824	3.43191e-46	164597	pfam10106	DUF2345	-	cl01733	T6SSII	Acinetobacter rudis CIP 110305
Q#499 - EPF74235.1	specific	315872	538	641	1.94436e-39	144184	pfam13296	T6SS_Vgr	-	cl16216	T6SSII	Acinetobacter rudis CIP 110305
Q#500 - EPF74316.1	specific	226032	32	628	3.71776e-99	324282	COG3501	VgrG	-	cl27827
Q#500 - EPF74316.1	specific	313352	695	842	3.31657e-33	127618	pfam10106	DUF2345	-	cl01733
Q#501 - EPF74386.1	superfamily	332648	14	563	5.17707e-148	451.27	cl27827	VgrG superfamily	-	-	T6SSII	Acinetobacter rudis CIP 110305
Q#501 - EPF74386.1	specific	226704	634	885	2.49133e-48	174488	COG4253	COG4253	-	cl01733	T6SSII	Acinetobacter rudis CIP 110305
Q#501 - EPF74386.1	specific	315872	540	648	3.55583e-39	143029	pfam13296	T6SS_Vgr	-	cl16216	T6SSII	Acinetobacter rudis CIP 110305
Q#502 - EPF74530.1	superfamily	332648	22	564	4.28259e-150	455122	cl27827	VgrG superfamily	-	-	T6SSII	Acinetobacter rudis CIP 110305
Q#502 - EPF74530.1	specific	315872	539	647	9.17487e-49	169222	pfam13296	T6SS_Vgr	-	cl16216	T6SSII	Acinetobacter rudis CIP 110305
Q#502 - EPF74530.1	specific	313352	673	817	1.06107e-37	139944	pfam10106	DUF2345	-	cl01733	T6SSII	Acinetobacter rudis CIP 110305
Q#503 - EPF74534.1	superfamily	332648	14	553	1.78716e-152	462.44	cl27827	VgrG superfamily	-	-	T6SSII	Acinetobacter rudis CIP 110305
Q#503 - EPF74534.1	specific	313352	674	818	1.05695e-53	185012	pfam10106	DUF2345	-	cl01733	T6SSII	Acinetobacter rudis CIP 110305
Q#503 - EPF74534.1	specific	315872	530	638	7.60207e-44	156125	pfam13296	T6SS_Vgr	-	cl16216	T6SSII	Acinetobacter rudis CIP 110305
Q#504 - EPF81608.1	specific	226032	19	629	7.39852e-83	278444	COG3501	VgrG	-	cl27827
Q#504 - EPF81608.1	specific	313352	691	820	1.4577e-32	125306	pfam10106	DUF2345	-	cl01733
Q#505 - APX61749.1	specific	226032	17	630	7.33232e-92	300785	COG3501	VgrG	-	cl27827
Q#505 - APX61749.1	specific	313352	696	841	2.59516e-48	168064	pfam10106	DUF2345	-	cl01733
Q#506 - APX64089.1	specific	226032	14	629	3.11466e-97	316193	COG3501	VgrG	-	cl27827
Q#506 - APX64089.1	specific	313352	690	834	2.09146e-46	162671	pfam10106	DUF2345	-	cl01733
Q#507 - AWD69938.1	specific	226032	14	618	9.6615e-99	320.43	COG3501	VgrG	-	cl27827
Q#507 - AWD69938.1	specific	313352	690	838	2.09866e-47	165752	pfam10106	DUF2345	-	cl01733
Q#508 - ENU44921.1	specific	226032	14	538	3.52878e-79	261.88	COG3501	VgrG	-	cl27827
Q#509 - PJF02601.1	specific	226032	32	629	2.66051e-95	313497	COG3501	VgrG	-	cl27827
Q#509 - PJF02601.1	specific	313352	691	839	1.11784e-50	175382	pfam10106	DUF2345	-	cl01733
Q#510 - PJF04631.1	specific	226032	26	634	1.80097e-99	325823	COG3501	VgrG	-	cl27827
Q#510 - PJF04631.1	specific	313352	861	1010	2.9243e-51	176923	pfam10106	DUF2345	-	cl01733
Q#511 - PJG65408.1	specific	226032	32	629	6.16435e-94	309645	COG3501	VgrG	-	cl27827
Q#511 - PJG65408.1	specific	313352	691	839	7.36689e-51	175768	pfam10106	DUF2345	-	cl01733
Q#512 - PJG65433.1	specific	226032	33	625	5.82463e-105	335453	COG3501	VgrG	-	cl27827
Q#512 - PJG65433.1	specific	313352	694	844	3.31164e-36	133396	pfam10106	DUF2345	-	cl01733
Q#513 - PJG66054.1	specific	226032	26	645	2.87486e-101	330446	COG3501	VgrG	-	cl27827
Q#513 - PJG66054.1	specific	313352	861	1010	2.22497e-50	174612	pfam10106	DUF2345	-	cl01733
Q#514 - APV35445.1	specific	226032	16	622	4.38544e-92	302326	COG3501	VgrG	-	cl27827
Q#514 - APV35445.1	specific	313352	683	831	6.56485e-49	169.99	pfam10106	DUF2345	-	cl01733
Q#515 - APV36458.1	specific	226032	52	622	1.56265e-87	289614	COG3501	VgrG	-	cl27827
Q#515 - APV36458.1	specific	226704	633	899	2.27694e-48	172947	COG4253	COG4253	-	cl01733
Q#516 - APV36700.1	specific	226032	36	628	6.84124e-97	314652	COG3501	VgrG	-	cl27827
Q#516 - APV36700.1	specific	226704	660	909	3.70058e-33	129.42	COG4253	COG4253	-	cl01733
Q#517 - APV37042.1	specific	226032	29	625	2.42451e-92	303482	COG3501	VgrG	-	cl27827
Q#517 - APV37042.1	specific	313352	692	839	1.41764e-39	143411	pfam10106	DUF2345	-	cl01733
Q#518 - AUX90626.1	specific	226032	34	626	4.80874e-94	307334	COG3501	VgrG	-	cl27827
Q#518 - AUX90626.1	specific	226704	646	856	1.66103e-46	167.94	COG4253	COG4253	C	cl01733
Q#519 - AUX91061.1	specific	226032	33	617	1.21775e-93	306948	COG3501	VgrG	-	cl27827
Q#519 - AUX91061.1	specific	313352	689	833	1.75269e-46	163056	pfam10106	DUF2345	-	cl01733
Q#520 - AUX85656.1	specific	226032	33	631	9.0957e-99	323512	COG3501	VgrG	-	cl27827
Q#520 - AUX85656.1	specific	313352	847	996	7.45229e-49	169.99	pfam10106	DUF2345	-	cl01733
Q#521 - AMO39353.1	specific	226032	16	633	1.77822e-96	320.43	COG3501	VgrG	-	cl27827
Q#521 - AMO39353.1	specific	313352	849	998	4.77407e-48	170375	pfam10106	DUF2345	-	cl01733
Q#522 - AMO41442.1	specific	226032	33	600	2.73425e-105	339.69	COG3501	VgrG	-	cl27827
Q#522 - AMO41442.1	specific	313352	694	840	6.49421e-44	157663	pfam10106	DUF2345	-	cl01733
Q#522 - AMO41442.1	specific	315872	561	667	3.30034e-42	151118	pfam13296	T6SS_Vgr	-	cl16216	T6SS-negative	Acinetobacter sp. DUT-2
Q#523 - ATO21016.1	specific	226032	14	620	2.47954e-100	324668	COG3501	VgrG	-	cl27827
Q#523 - ATO21016.1	specific	313352	690	838	7.23905e-49	169.99	pfam10106	DUF2345	-	cl01733
Q#524 - AVH49994.1	specific	226032	13	628	3.50527e-82	276132	COG3501	VgrG	-	cl27827
Q#524 - AVH49994.1	specific	313352	694	841	1.97094e-44	157278	pfam10106	DUF2345	-	cl01733
Q#525 - AMW77546.1	specific	226032	16	636	1.97049e-89	300785	COG3501	VgrG	-	cl27827
Q#525 - AMW77546.1	specific	313352	854	996	6.77295e-50	175768	pfam10106	DUF2345	-	cl01733
Q#526 - AMW78310.1	specific	226032	16	625	1.44878e-88	296163	COG3501	VgrG	-	cl27827
Q#526 - AMW78310.1	specific	313352	695	844	2.60497e-45	161.9	pfam10106	DUF2345	-	cl01733
Q#527 - AMW78540.1	specific	226032	19	631	6.73791e-95	315423	COG3501	VgrG	-	cl27827
Q#527 - AMW78540.1	specific	313352	693	841	1.86515e-45	162671	pfam10106	DUF2345	-	cl01733
Q#528 - AMW78935.1	specific	226032	36	624	2.27563e-86	289614	COG3501	VgrG	-	cl27827
Q#528 - AMW78935.1	superfamily	321637	644	909	5.91452e-28	115938	cl01733	DUF2345 superfamily	-	-
Q#529 - AMW79656.1	specific	226032	34	644	1.68616e-98	323127	COG3501	VgrG	-	cl27827
Q#529 - AMW79656.1	specific	313352	705	853	3.2981e-48	169.99	pfam10106	DUF2345	-	cl01733
Q#530 - AMW79824.1	specific	226032	33	636	6.6679e-100	326594	COG3501	VgrG	-	cl27827
Q#530 - AMW79824.1	specific	313352	697	845	1.30917e-47	168449	pfam10106	DUF2345	-	cl01733
Q#531 - AMW79974.1	specific	226032	37	640	8.06384e-99	323897	COG3501	VgrG	-	cl27827
Q#531 - AMW79974.1	specific	313352	703	853	6.83201e-47	166523	pfam10106	DUF2345	-	cl01733
Q#532 - EOR07170.1	specific	226032	11	626	1.55314e-96	318119	COG3501	VgrG	-	cl27827
Q#532 - EOR07170.1	specific	313352	694	841	3.67655e-48	169.99	pfam10106	DUF2345	-	cl01733
Q#533 - EOR08054.1	specific	226032	11	632	3.98564e-98	323512	COG3501	VgrG	-	cl27827
Q#533 - EOR08054.1	specific	313352	692	842	2.6276e-46	164982	pfam10106	DUF2345	-	cl01733
Q#534 - EOR10956.1	specific	226032	33	631	4.7252e-98	324668	COG3501	VgrG	-	cl27827
Q#534 - EOR10956.1	specific	313352	847	996	1.2064e-47	169219	pfam10106	DUF2345	-	cl01733
Q#535 - ENV70925.1	specific	226032	13	633	5.31363e-87	292311	COG3501	VgrG	-	cl27827
Q#535 - ENV70925.1	specific	313352	694	841	4.26146e-48	169.99	pfam10106	DUF2345	-	cl01733
Q#536 - PMC98270.1	specific	226032	33	636	1.73855e-97	316578	COG3501	VgrG	-	cl27827
Q#536 - PMC98270.1	specific	313352	689	841	2.34092e-42	151115	pfam10106	DUF2345	-	cl01733
Q#537 - ENV79830.1	specific	310499	42	167	6.3373e-30	112776	pfam05954	Phage_GPD	C	cl15796
Q#538 - ENV79831.1	specific	226032	3	269	1.29875e-45	165965	COG3501	VgrG	N	cl27827
Q#539 - ENV80725.1	specific	226032	33	625	4.55193e-95	316578	COG3501	VgrG	-	cl27827
Q#539 - ENV80725.1	specific	313352	847	996	3.53049e-48	170.76	pfam10106	DUF2345	-	cl01733
Q#540 - ENV80964.1	specific	226032	33	636	1.86045e-96	316964	COG3501	VgrG	-	cl27827
Q#540 - ENV80964.1	specific	313352	689	841	1.74775e-41	151115	pfam10106	DUF2345	-	cl01733
Q#541 - ENV74713.1	specific	226032	33	625	1.95216e-95	317734	COG3501	VgrG	-	cl27827
Q#541 - ENV74713.1	specific	313352	847	996	3.94828e-48	170.76	pfam10106	DUF2345	-	cl01733
Q#542 - ENV75496.1	specific	226032	9	642	6.00498e-99	321201	COG3501	VgrG	-	cl27827
Q#542 - ENV75496.1	specific	313352	695	809	1.5962e-29	116447	pfam10106	DUF2345	C	cl01733
