# Supplementary material for: Bioinformatic Analysis of the Type VI Secretion System and Its Potential Toxins in the Acinetobacter Genus
Source: Front Microbiol. 2019 Nov 1;10:2519. doi: 10.3389/fmicb.2019.02519 (PMC6838775; doi:10.3389/fmicb.2019.02519)
Supplement: TABLE S5 — NCBI web-Conserved domains search tool results for Acinetobacter PAAR proteins. [file Table_5.XLS]

## Sheet: PAAR genes
Table S5. NCBI web-Conserved domains search tool results for Acinetobacter PAAR proteins(1)
Query	GI	Hit type	PSSM-ID	From	To	E-Value	Bitscore	Accession	Short name	Incomplete	Superfamily	(1) Marchler-Bauer et al. 2015
Q#001 - AVO91882.1	1365325472	specific	269829	4	80	4.36004e-27	96.4694	cd14744	PAAR_CT_2	-	cl21497
Q#002 - AVE54876.1	1344834272	specific	269829	4	80	4.36004e-27	96.4694	cd14744	PAAR_CT_2	-	cl21497
Q#003 - ARN31285.1	1188470143	specific	269829	4	80	4.36004e-27	96.4694	cd14744	PAAR_CT_2	-	cl21497
Q#004 - ARG38215.1	1175805545	specific	269829	4	80	4.36004e-27	96.4694	cd14744	PAAR_CT_2	-	cl21497
Q#005 - APX50337.1	1134779182	specific	269829	4	80	4.36004e-27	96.4694	cd14744	PAAR_CT_2	-	cl21497
Q#006 - ATD20730.1	1243807435	specific	269829	4	80	4.36004e-27	96.4694	cd14744	PAAR_CT_2	-	cl21497
Q#007 - APJ20068.1	1112978626	specific	269829	4	80	4.36004e-27	96.4694	cd14744	PAAR_CT_2	-	cl21497
Q#008 - ANC38434.1	1025011648	specific	269829	4	80	4.36004e-27	96.4694	cd14744	PAAR_CT_2	-	cl21497
Q#009 - ANA37231.1	1021446510	specific	269829	4	80	4.36004e-27	96.4694	cd14744	PAAR_CT_2	-	cl21497
Q#010 - AKQ27370.1	884900768	specific	269829	4	80	4.36004e-27	96.4694	cd14744	PAAR_CT_2	-	cl21497
Q#011 - AKQ31061.1	884904738	specific	269829	4	80	4.36004e-27	96.4694	cd14744	PAAR_CT_2	-	cl21497
Q#012 - AIS06014.1	692329813	specific	269829	4	80	4.36004e-27	96.4694	cd14744	PAAR_CT_2	-	cl21497
Q#013 - AIL77812.1	675328292	specific	269829	4	80	4.36004e-27	96.4694	cd14744	PAAR_CT_2	-	cl21497
Q#014 - AWL19694.1	1390348580	specific	269829	4	80	1.06617e-26	95699	cd14744	PAAR_CT_2	-	cl21497
Q#015 - AVF44730.1	1345458184	specific	269829	4	80	1.06617e-26	95699	cd14744	PAAR_CT_2	-	cl21497
Q#016 - PJG67640.1	1279862314	specific	269829	4	80	1.06617e-26	95699	cd14744	PAAR_CT_2	-	cl21497
Q#017 - PJF05748.1	1279268712	specific	269829	4	80	1.06617e-26	95699	cd14744	PAAR_CT_2	-	cl21497
Q#018 - ARG17456.1	1175721571	specific	269829	4	80	1.06617e-26	95699	cd14744	PAAR_CT_2	-	cl21497
Q#019 - AJB48724.1	742928669	specific	269829	4	80	1.06617e-26	95699	cd14744	PAAR_CT_2	-	cl21497
Q#020 - SQI56154.1	1403618908	specific	269829	4	80	5.23649e-27	96.4694	cd14744	PAAR_CT_2	-	cl21497
Q#021 - SCD15511.1	1050998034	specific	269829	4	80	5.23649e-27	96.4694	cd14744	PAAR_CT_2	-	cl21497
Q#022 - AWW78012.1	1408843811	specific	269829	4	80	5.23649e-27	96.4694	cd14744	PAAR_CT_2	-	cl21497
Q#023 - AWW81802.1	1408847611	specific	269829	4	80	5.23649e-27	96.4694	cd14744	PAAR_CT_2	-	cl21497
Q#024 - AWS03190.1	1398016439	specific	269829	4	80	5.23649e-27	96.4694	cd14744	PAAR_CT_2	-	cl21497
Q#025 - AWO15869.1	1393903104	specific	269829	4	80	5.23649e-27	96.4694	cd14744	PAAR_CT_2	-	cl21497
Q#026 - AVN04649.1	1373168664	specific	269829	4	80	5.23649e-27	96.4694	cd14744	PAAR_CT_2	-	cl21497
Q#027 - AVN29257.1	1360862072	specific	269829	4	80	5.23649e-27	96.4694	cd14744	PAAR_CT_2	-	cl21497
Q#028 - AVN13937.1	1359166713	specific	269829	4	80	5.23649e-27	96.4694	cd14744	PAAR_CT_2	-	cl21497
Q#029 - AVN25414.1	1359183311	specific	269829	4	80	5.23649e-27	96.4694	cd14744	PAAR_CT_2	-	cl21497
Q#030 - AVE90766.1	1345379880	specific	269829	4	80	5.23649e-27	96.4694	cd14744	PAAR_CT_2	-	cl21497
Q#031 - AVF08054.1	1345387100	specific	269829	4	80	5.23649e-27	96.4694	cd14744	PAAR_CT_2	-	cl21497
Q#032 - AVG27175.1	1346228198	specific	269829	4	80	5.23649e-27	96.4694	cd14744	PAAR_CT_2	-	cl21497
Q#033 - AVE45274.1	1344829694	specific	269829	4	80	5.23649e-27	96.4694	cd14744	PAAR_CT_2	-	cl21497
Q#034 - ATY44634.1	1281363338	specific	269829	4	80	5.23649e-27	96.4694	cd14744	PAAR_CT_2	-	cl21497
Q#035 - ATU53230.1	1275587329	specific	269829	4	80	5.23649e-27	96.4694	cd14744	PAAR_CT_2	-	cl21497
Q#036 - ATU22665.1	1275402601	specific	269829	4	80	5.23649e-27	96.4694	cd14744	PAAR_CT_2	-	cl21497
Q#037 - ATR88374.1	1275402060	specific	269829	4	80	5.23649e-27	96.4694	cd14744	PAAR_CT_2	-	cl21497
Q#038 - ATP87675.1	1273274340	specific	269829	4	80	5.23649e-27	96.4694	cd14744	PAAR_CT_2	-	cl21497
Q#039 - ASF76834.1	1243804781	specific	269829	4	80	5.23649e-27	96.4694	cd14744	PAAR_CT_2	-	cl21497
Q#040 - ARG31301.1	1175802756	specific	269829	4	80	5.23649e-27	96.4694	cd14744	PAAR_CT_2	-	cl21497
Q#041 - ARG36321.1	1175805098	specific	269829	4	80	5.23649e-27	96.4694	cd14744	PAAR_CT_2	-	cl21497
Q#042 - ARG24868.1	1175746578	specific	269829	4	80	5.23649e-27	96.4694	cd14744	PAAR_CT_2	-	cl21497
Q#043 - ARG26573.1	1175771756	specific	269829	4	80	5.23649e-27	96.4694	cd14744	PAAR_CT_2	-	cl21497
Q#044 - ARG21051.1	1175746068	specific	269829	4	80	5.23649e-27	96.4694	cd14744	PAAR_CT_2	-	cl21497
Q#045 - ARG13180.1	1175716889	specific	269829	4	80	5.23649e-27	96.4694	cd14744	PAAR_CT_2	-	cl21497
Q#046 - AQU55687.1	1150872734	specific	269829	4	80	5.23649e-27	96.4694	cd14744	PAAR_CT_2	-	cl21497
Q#047 - APQ93433.1	1125875136	specific	269829	4	80	5.23649e-27	96.4694	cd14744	PAAR_CT_2	-	cl21497
Q#048 - APQ89660.1	1125871361	specific	269829	4	80	5.23649e-27	96.4694	cd14744	PAAR_CT_2	-	cl21497
Q#049 - APQ85798.1	1125867496	specific	269829	4	80	5.23649e-27	96.4694	cd14744	PAAR_CT_2	-	cl21497
Q#050 - APM49401.1	1114594911	specific	269829	4	80	5.23649e-27	96.4694	cd14744	PAAR_CT_2	-	cl21497
Q#051 - APJ23770.1	1112982330	specific	269829	4	80	5.23649e-27	96.4694	cd14744	PAAR_CT_2	-	cl21497
Q#052 - APF44212.1	1109141073	specific	269829	4	80	5.23649e-27	96.4694	cd14744	PAAR_CT_2	-	cl21497
Q#053 - AOX77747.1	1087736779	specific	269829	4	80	5.23649e-27	96.4694	cd14744	PAAR_CT_2	-	cl21497
Q#054 - AOX69346.1	1087728367	specific	269829	4	80	5.23649e-27	96.4694	cd14744	PAAR_CT_2	-	cl21497
Q#055 - AMN01085.1	1002190723	specific	269829	4	80	5.23649e-27	96.4694	cd14744	PAAR_CT_2	-	cl21497
Q#056 - AML74844.1	1001002539	specific	269829	4	80	5.23649e-27	96.4694	cd14744	PAAR_CT_2	-	cl21497
Q#057 - AML71287.1	1000998981	specific	269829	4	80	5.23649e-27	96.4694	cd14744	PAAR_CT_2	-	cl21497
Q#058 - AML66680.1	1000994373	specific	269829	4	80	5.23649e-27	96.4694	cd14744	PAAR_CT_2	-	cl21497
Q#059 - AML64119.1	1000991811	specific	269829	4	80	5.23649e-27	96.4694	cd14744	PAAR_CT_2	-	cl21497
Q#060 - CUW34706.1	974571558	specific	269829	4	80	5.23649e-27	96.4694	cd14744	PAAR_CT_2	-	cl21497
Q#061 - CRL94023.1	846383750	specific	269829	4	80	5.23649e-27	96.4694	cd14744	PAAR_CT_2	-	cl21497
Q#062 - ALJ88385.1	939562212	specific	269829	4	80	5.23649e-27	96.4694	cd14744	PAAR_CT_2	-	cl21497
Q#063 - CRX65188.1	902758712	specific	269829	4	80	5.23649e-27	96.4694	cd14744	PAAR_CT_2	-	cl21497
Q#064 - AKJ46294.1	827406135	specific	269829	4	80	5.23649e-27	96.4694	cd14744	PAAR_CT_2	-	cl21497
Q#065 - AKA32294.1	787861339	specific	269829	4	80	5.23649e-27	96.4694	cd14744	PAAR_CT_2	-	cl21497
Q#066 - ANB89213.1	1024745766	specific	269829	4	80	5.23649e-27	96.4694	cd14744	PAAR_CT_2	-	cl21497
Q#067 - AJF81311.1	751412150	specific	269829	4	80	5.23649e-27	96.4694	cd14744	PAAR_CT_2	-	cl21497
Q#068 - AIA52747.1	640863650	specific	269829	4	80	5.23649e-27	96.4694	cd14744	PAAR_CT_2	-	cl21497
Q#069 - AHJ92819.1	586959524	specific	269829	4	80	5.23649e-27	96.4694	cd14744	PAAR_CT_2	-	cl21497
Q#070 - AHB91897.1	564741401	specific	269829	4	80	5.23649e-27	96.4694	cd14744	PAAR_CT_2	-	cl21497
Q#071 - AOP62686.1	1066967292	specific	269829	4	80	5.23649e-27	96.4694	cd14744	PAAR_CT_2	-	cl21497
Q#072 - AGQ09968.1	522345849	specific	269829	4	80	5.23649e-27	96.4694	cd14744	PAAR_CT_2	-	cl21497
Q#073 - AGQ06136.1	522369873	specific	269829	4	80	5.23649e-27	96.4694	cd14744	PAAR_CT_2	-	cl21497
Q#074 - AGQ13837.1	522326034	specific	269829	4	80	5.23649e-27	96.4694	cd14744	PAAR_CT_2	-	cl21497
Q#075 - AHX64168.1	615556644	specific	269829	4	80	5.23649e-27	96.4694	cd14744	PAAR_CT_2	-	cl21497
Q#076 - AFU37767.1	407900936	specific	269829	4	80	5.23649e-27	96.4694	cd14744	PAAR_CT_2	-	cl21497
Q#077 - AEP05924.1	347593203	specific	269829	4	80	5.23649e-27	96.4694	cd14744	PAAR_CT_2	-	cl21497
Q#078 - ADX91907.1	323517526	specific	269829	4	80	5.23649e-27	96.4694	cd14744	PAAR_CT_2	-	cl21497
Q#079 - ADX03388.1	322507934	specific	269829	4	80	5.23649e-27	96.4694	cd14744	PAAR_CT_2	-	cl21497
Q#080 - AFI96002.1	385878907	specific	269829	4	80	5.23649e-27	96.4694	cd14744	PAAR_CT_2	-	cl21497
Q#081 - CAM87255.1	169149371	specific	269829	4	80	5.23649e-27	96.4694	cd14744	PAAR_CT_2	-	cl21497
Q#082 - ACJ40507.1	213055605	specific	269829	4	80	5.23649e-27	96.4694	cd14744	PAAR_CT_2	-	cl21497
Q#083 - ACJ59379.1	213989080	specific	269829	4	80	5.23649e-27	96.4694	cd14744	PAAR_CT_2	-	cl21497
Q#084 - ACC56618.1	183209220	specific	269829	4	80	5.23649e-27	96.4694	cd14744	PAAR_CT_2	-	cl21497
Q#085 - KMV01936.1(Warning: this sequence record may be obsolete or preliminary)	884687403	specific	269829	4	80	4.45502e-27	96.4694	cd14744	PAAR_CT_2	-	cl21497
Q#086 - BAP67172.1	693580391	specific	269829	4	80	4.45502e-27	96.4694	cd14744	PAAR_CT_2	-	cl21497
Q#087 - CAP01564.1	169152582	specific	269829	4	80	2.75179e-25	91847	cd14744	PAAR_CT_2	-	cl21497
Q#088 - ENU42280.1	479892409	specific	269829	4	80	8.42583e-26	93.3878	cd14744	PAAR_CT_2	-	cl21497
Q#089 - AUM26762.1	1321028409	specific	269829	4	80	2.35899e-27	97.2398	cd14744	PAAR_CT_2	-	cl21497
Q#090 - AMX18976.1	1016306171	specific	269829	4	80	2.35899e-27	97.2398	cd14744	PAAR_CT_2	-	cl21497
Q#091 - AMM29123.1	1001861896	specific	269829	4	80	2.35899e-27	97.2398	cd14744	PAAR_CT_2	-	cl21497
Q#092 - AQV16126.1	1151131059	specific	269829	4	80	3.02256e-27	96.8546	cd14744	PAAR_CT_2	-	cl21497
Q#093 - AQZ81333.1	1162867180	specific	269829	4	80	2.36558e-26	94.5434	cd14744	PAAR_CT_2	-	cl21497
Q#094 - ARD29412.1	1175690539	specific	269829	4	80	2.29707e-28	96.8546	cd14744	PAAR_CT_2	-	cl21497
Q#095 - ADI91330.1	298700765	specific	269829	4	80	5.90691e-26	93773	cd14744	PAAR_CT_2	-	cl21497
Q#096 - SBS23031.1	1036119024	specific	269829	4	80	3.87638e-27	102633	cd14744	PAAR_CT_2	-	cl21497
Q#097 - AWW82305.1	1408848114	specific	269829	4	80	3.87638e-27	102633	cd14744	PAAR_CT_2	-	cl21497
Q#098 - AWS02761.1	1398016010	specific	269829	4	80	3.87638e-27	102633	cd14744	PAAR_CT_2	-	cl21497
Q#099 - AVO88913.1	1365322499	specific	269829	4	80	3.87638e-27	102633	cd14744	PAAR_CT_2	-	cl21497
Q#100 - AVG27583.1	1346228606	specific	269829	4	80	3.87638e-27	102633	cd14744	PAAR_CT_2	-	cl21497
Q#101 - ATU57310.1	1281363053	specific	269829	4	80	3.87638e-27	102633	cd14744	PAAR_CT_2	-	cl21497
Q#102 - ATU49977.1	1275583691	specific	269829	4	80	3.87638e-27	102633	cd14744	PAAR_CT_2	-	cl21497
Q#103 - ARG05215.1	1175712378	specific	269829	4	80	3.87638e-27	102633	cd14744	PAAR_CT_2	-	cl21497
Q#104 - ARF95850.1	1175705409	specific	269829	4	80	3.87638e-27	102633	cd14744	PAAR_CT_2	-	cl21497
Q#105 - ARG02911.1	1175707817	specific	269829	4	80	3.87638e-27	102633	cd14744	PAAR_CT_2	-	cl21497
Q#106 - ARG38662.1	1188469571	specific	269829	4	80	3.87638e-27	102633	cd14744	PAAR_CT_2	-	cl21497
Q#107 - ARG14476.1	1175719979	specific	269829	4	80	3.87638e-27	102633	cd14744	PAAR_CT_2	-	cl21497
Q#108 - ARG09875.1	1175716572	specific	269829	4	80	3.87638e-27	102633	cd14744	PAAR_CT_2	-	cl21497
Q#109 - APQ93847.1	1125875550	specific	269829	4	80	3.87638e-27	102633	cd14744	PAAR_CT_2	-	cl21497
Q#110 - APQ90070.1	1125871771	specific	269829	4	80	3.87638e-27	102633	cd14744	PAAR_CT_2	-	cl21497
Q#111 - APQ86212.1	1125867910	specific	269829	4	80	3.87638e-27	102633	cd14744	PAAR_CT_2	-	cl21497
Q#112 - APM49852.1	1114595362	specific	269829	4	80	3.87638e-27	102633	cd14744	PAAR_CT_2	-	cl21497
Q#113 - APJ24183.1	1112982743	specific	269829	4	80	3.87638e-27	102633	cd14744	PAAR_CT_2	-	cl21497
Q#114 - AOX95988.1	1087755046	specific	269829	4	80	3.87638e-27	102633	cd14744	PAAR_CT_2	-	cl21497
Q#115 - AOX92135.1	1087751169	specific	269829	4	80	3.87638e-27	102633	cd14744	PAAR_CT_2	-	cl21497
Q#116 - AOX88296.1	1087747329	specific	269829	4	80	3.87638e-27	102633	cd14744	PAAR_CT_2	-	cl21497
Q#117 - AOX84420.1	1087743449	specific	269829	4	80	3.87638e-27	102633	cd14744	PAAR_CT_2	-	cl21497
Q#118 - AOX82309.1	1087741394	specific	269829	4	80	3.87638e-27	102633	cd14744	PAAR_CT_2	-	cl21497
Q#119 - AOX72724.1	1087731761	specific	269829	4	80	3.87638e-27	102633	cd14744	PAAR_CT_2	-	cl21497
Q#120 - AMN00565.1	1002190203	specific	269829	4	80	3.87638e-27	102633	cd14744	PAAR_CT_2	-	cl21497
Q#121 - AML75290.1	1001002985	specific	269829	4	80	3.87638e-27	102633	cd14744	PAAR_CT_2	-	cl21497
Q#122 - AML70016.1	1000997710	specific	269829	4	80	3.87638e-27	102633	cd14744	PAAR_CT_2	-	cl21497
Q#123 - AML66264.1	1000993957	specific	269829	4	80	3.87638e-27	102633	cd14744	PAAR_CT_2	-	cl21497
Q#124 - AKJ46773.1	827406614	specific	269829	4	80	3.87638e-27	102633	cd14744	PAAR_CT_2	-	cl21497
Q#125 - AJB67802.1	743002382	specific	269829	4	80	3.87638e-27	102633	cd14744	PAAR_CT_2	-	cl21497
Q#126 - AFU37287.1	407900456	specific	269829	4	80	3.87638e-27	102633	cd14744	PAAR_CT_2	-	cl21497
Q#127 - AWW78417.1	1408844216	specific	269829	4	80	2.57215e-27	103018	cd14744	PAAR_CT_2	-	cl21497
Q#128 - AQU56077.1	1150873124	specific	269829	4	80	2.57215e-27	103018	cd14744	PAAR_CT_2	-	cl21497
Q#129 - AOX76659.1	1087735691	specific	269829	4	80	2.57215e-27	103018	cd14744	PAAR_CT_2	-	cl21497
Q#130 - AOX68910.1	1087727931	specific	269829	4	80	2.57215e-27	103018	cd14744	PAAR_CT_2	-	cl21497
Q#131 - AIA50287.1	640861190	specific	269829	4	80	2.57215e-27	103018	cd14744	PAAR_CT_2	-	cl21497
Q#132 - AHJ92403.1	586959108	specific	269829	4	80	2.57215e-27	103018	cd14744	PAAR_CT_2	-	cl21497
Q#133 - AHX65958.1	615558434	specific	269829	4	80	2.57215e-27	103018	cd14744	PAAR_CT_2	-	cl21497
Q#134 - ENX34299.1	480198336	specific	269829	4	80	7.3911e-30	106.87	cd14744	PAAR_CT_2	-	cl21497
Q#135 - ATI38726.1	1269260875	specific	269829	4	79	2.21323e-29	106099	cd14744	PAAR_CT_2	-	cl21497
Q#136 - PKF33851.1	1304742271	specific	269829	4	80	1.33238e-27	98.0102	cd14744	PAAR_CT_2	-	cl21497
Q#137 - OBY75985.1	1042842935	specific	269829	4	80	1.33238e-27	98.0102	cd14744	PAAR_CT_2	-	cl21497
Q#138 - ESK50137.1	554745083	specific	269829	4	80	1.33238e-27	98.0102	cd14744	PAAR_CT_2	-	cl21497
Q#139 - EPG38565.1	514159812	specific	269829	4	80	1.06245e-27	98.0102	cd14744	PAAR_CT_2	-	cl21497
Q#140 - ATY44919.1	1294491392	specific	269829	4	79	7.8265e-28	104173	cd14744	PAAR_CT_2	-	cl21497
Q#141 - ACJ56429.1	213986130	specific	269829	4	79	7.8265e-28	104173	cd14744	PAAR_CT_2	-	cl21497
Q#142 - AVF08371.1	1345387417	specific	269829	4	79	9.38814e-29	106.87	cd14744	PAAR_CT_2	-	cl21497
Q#143 - APX50829.1	1134779674	specific	269829	4	79	9.38814e-29	106.87	cd14744	PAAR_CT_2	-	cl21497
Q#144 - AKQ26878.1	884900276	specific	269829	4	79	9.38814e-29	106.87	cd14744	PAAR_CT_2	-	cl21497
Q#145 - AVO92382.1	1365325972	specific	269829	4	79	1.11698e-28	106485	cd14744	PAAR_CT_2	-	cl21497
Q#146 - AVE55281.1	1344834677	specific	269829	4	79	1.11698e-28	106485	cd14744	PAAR_CT_2	-	cl21497
Q#147 - ATD21324.1	1243807727	specific	269829	4	79	1.11698e-28	106485	cd14744	PAAR_CT_2	-	cl21497
Q#148 - APJ19474.1	1112978032	specific	269829	4	79	1.11698e-28	106485	cd14744	PAAR_CT_2	-	cl21497
Q#149 - PJG67885.1	1279862561	specific	269829	4	79	1.43137e-28	101092	cd14744	PAAR_CT_2	-	cl21497
Q#150 - SQI56576.1	1403619088	specific	269829	4	79	1.79039e-27	101092	cd14744	PAAR_CT_2	-	cl21497
Q#151 - ATP87859.1	1274901457	specific	269829	4	79	1.79039e-27	101092	cd14744	PAAR_CT_2	-	cl21497
Q#152 - ASF76653.1	1212255669	specific	269829	4	79	1.79039e-27	101092	cd14744	PAAR_CT_2	-	cl21497
Q#153 - ATD21616.1	1253257612	specific	269829	4	79	1.79039e-27	101092	cd14744	PAAR_CT_2	-	cl21497
Q#154 - ACJ40326.1	213055424	specific	269829	4	79	1.79039e-27	101092	cd14744	PAAR_CT_2	-	cl21497
Q#155 - ARG20299.1	1175724264	specific	269829	4	79	2.20149e-28	100707	cd14744	PAAR_CT_2	-	cl21497
Q#156 - ARD27797.1	1172541389	specific	269829	4	80	8.21457e-28	99.1658	cd14744	PAAR_CT_2	-	cl21497
Q#156 - ARD27797.1	1172543004	superfamily	321637	90	151	0.00383502	36.5868	cl01733	DUF2345 superfamily	N	-
Q#157 - ENW02610.1	480063711	specific	269829	4	80	2.81164e-25	91847	cd14744	PAAR_CT_2	-	cl21497
Q#158 - AWL20111.1	1390348997	specific	269829	4	79	1.17778e-27	101477	cd14744	PAAR_CT_2	-	cl21497
Q#159 - AJB49096.1	742929041	specific	269829	4	79	8.29486e-28	101862	cd14744	PAAR_CT_2	-	cl21497
Q#160 - AVN28821.1	1360861636	specific	269829	4	79	1.09338e-27	101477	cd14744	PAAR_CT_2	-	cl21497
Q#161 - ARG35882.1	1175803195	specific	269829	4	79	1.09338e-27	101477	cd14744	PAAR_CT_2	-	cl21497
Q#162 - ATD18670.1	1243806841	specific	269829	4	79	1.09338e-27	101477	cd14744	PAAR_CT_2	-	cl21497
Q#163 - AIL77266.1	675327746	specific	269829	4	79	1.09338e-27	101477	cd14744	PAAR_CT_2	-	cl21497
Q#164 - ENW08734.1	480069929	specific	269829	4	80	9.18341e-26	93.0026	cd14744	PAAR_CT_2	-	cl21497
Q#165 - ALH95843.1	937305002	specific	269829	4	80	1.02181e-24	90.3062	cd14744	PAAR_CT_2	-	cl21497
Q#166 - ATZ67635.1	1294487493	specific	269829	4	79	3.93016e-30	104944	cd14744	PAAR_CT_2	-	cl21497
Q#167 - ARG17891.1	1175723981	specific	269829	4	79	5.59687e-29	102247	cd14744	PAAR_CT_2	-	cl21497
Q#168 - AVF45148.1	1345458602	specific	269829	4	79	5.3084e-28	102247	cd14744	PAAR_CT_2	-	cl21497
Q#169 - APR69682.1	1126519283	specific	269829	4	80	4.71181e-26	93773	cd14744	PAAR_CT_2	-	cl21497
Q#170 - APR69969.1	1126519570	specific	269829	4	79	3.12786e-30	105329	cd14744	PAAR_CT_2	-	cl21497
Q#171 - ESK35400.1	554730183	specific	269829	4	80	6.38541e-28	101862	cd14744	PAAR_CT_2	-	cl21497
Q#171 - ESK35400.1	554731451	superfamily	321637	114	159	0.00619202	35.8164	cl01733	DUF2345 superfamily	N	-
Q#172 - APO58385.1	1120707783	specific	269829	4	80	7.65152e-26	99.1658	cd14744	PAAR_CT_2	-	cl21497
Q#173 - AIY38207.1	725884102	specific	269829	4	80	7.65152e-26	99.1658	cd14744	PAAR_CT_2	-	cl21497
Q#174 - ATZ67759.1	1294487617	specific	269829	4	79	1.38005e-31	109181	cd14744	PAAR_CT_2	-	cl21497
Q#175 - APR69792.1	1126519393	specific	269829	4	79	1.16433e-30	109951	cd14744	PAAR_CT_2	-	cl21497
Q#176 - ATU44800.1	1275579993	specific	269829	4	80	7.26161e-28	95699	cd14744	PAAR_CT_2	-	cl21497
Q#177 - SBS21979.1	1036117972	specific	269829	4	79	2.86376e-26	100321	cd14744	PAAR_CT_2	-	cl21497
Q#178 - AWW77502.1	1408843301	specific	269829	4	79	2.86376e-26	100321	cd14744	PAAR_CT_2	-	cl21497
Q#179 - AWW81239.1	1408847048	specific	269829	4	79	2.86376e-26	100321	cd14744	PAAR_CT_2	-	cl21497
Q#180 - AWS03802.1	1398017051	specific	269829	4	79	2.86376e-26	100321	cd14744	PAAR_CT_2	-	cl21497
Q#181 - AWO15366.1	1393902601	specific	269829	4	79	2.86376e-26	100321	cd14744	PAAR_CT_2	-	cl21497
Q#182 - AVO88035.1	1365321621	specific	269829	4	79	2.86376e-26	100321	cd14744	PAAR_CT_2	-	cl21497
Q#183 - AVE90258.1	1345379372	specific	269829	4	79	2.86376e-26	100321	cd14744	PAAR_CT_2	-	cl21497
Q#184 - AVG26661.1	1346227684	specific	269829	4	79	2.86376e-26	100321	cd14744	PAAR_CT_2	-	cl21497
Q#185 - AVE44768.1	1344829188	specific	269829	4	79	2.86376e-26	100321	cd14744	PAAR_CT_2	-	cl21497
Q#186 - AUG11132.1	1314854316	specific	269829	4	79	2.86376e-26	100321	cd14744	PAAR_CT_2	-	cl21497
Q#187 - ATU52722.1	1275584199	specific	269829	4	79	2.86376e-26	100321	cd14744	PAAR_CT_2	-	cl21497
Q#188 - ATU56359.1	1275588280	specific	269829	4	79	2.86376e-26	100321	cd14744	PAAR_CT_2	-	cl21497
Q#189 - ATU49025.1	1275580945	specific	269829	4	79	2.86376e-26	100321	cd14744	PAAR_CT_2	-	cl21497
Q#190 - ATR87827.1	1274902004	specific	269829	4	79	2.86376e-26	100321	cd14744	PAAR_CT_2	-	cl21497
Q#191 - ARG04435.1	1175708597	specific	269829	4	79	2.86376e-26	100321	cd14744	PAAR_CT_2	-	cl21497
Q#192 - ARF94962.1	1175696969	specific	269829	4	79	2.86376e-26	100321	cd14744	PAAR_CT_2	-	cl21497
Q#193 - ARG02029.1	1175706291	specific	269829	4	79	2.86376e-26	100321	cd14744	PAAR_CT_2	-	cl21497
Q#194 - ARG25378.1	1175771247	specific	269829	4	79	2.86376e-26	100321	cd14744	PAAR_CT_2	-	cl21497
Q#195 - ARG27082.1	1175798173	specific	269829	4	79	2.86376e-26	100321	cd14744	PAAR_CT_2	-	cl21497
Q#196 - ARF91556.1	1175696081	specific	269829	4	79	2.86376e-26	100321	cd14744	PAAR_CT_2	-	cl21497
Q#197 - ARG20582.1	1175724733	specific	269829	4	79	2.86376e-26	100321	cd14744	PAAR_CT_2	-	cl21497
Q#198 - ARG13497.1	1175717868	specific	269829	4	79	2.86376e-26	100321	cd14744	PAAR_CT_2	-	cl21497
Q#199 - ARG08993.1	1175713260	specific	269829	4	79	2.86376e-26	100321	cd14744	PAAR_CT_2	-	cl21497
Q#200 - APM48994.1	1114594504	specific	269829	4	79	2.86376e-26	100321	cd14744	PAAR_CT_2	-	cl21497
Q#201 - APJ23250.1	1112981810	specific	269829	4	79	2.86376e-26	100321	cd14744	PAAR_CT_2	-	cl21497
Q#202 - AOX96916.1	1087755974	specific	269829	4	79	2.86376e-26	100321	cd14744	PAAR_CT_2	-	cl21497
Q#203 - AOX93057.1	1087752091	specific	269829	4	79	2.86376e-26	100321	cd14744	PAAR_CT_2	-	cl21497
Q#204 - AOX89222.1	1087748255	specific	269829	4	79	2.86376e-26	100321	cd14744	PAAR_CT_2	-	cl21497
Q#205 - AOX85362.1	1087744391	specific	269829	4	79	2.86376e-26	100321	cd14744	PAAR_CT_2	-	cl21497
Q#206 - AOX81383.1	1087740468	specific	269829	4	79	2.86376e-26	100321	cd14744	PAAR_CT_2	-	cl21497
Q#207 - AOX77199.1	1087736231	specific	269829	4	79	2.86376e-26	100321	cd14744	PAAR_CT_2	-	cl21497
Q#208 - AOX73648.1	1087732685	specific	269829	4	79	2.86376e-26	100321	cd14744	PAAR_CT_2	-	cl21497
Q#209 - AOX69891.1	1087728912	specific	269829	4	79	2.86376e-26	100321	cd14744	PAAR_CT_2	-	cl21497
Q#210 - AMC15495.1	984882835	specific	269829	4	79	2.86376e-26	100321	cd14744	PAAR_CT_2	-	cl21497
Q#211 - ALX99505.1	974024253	specific	269829	4	79	2.86376e-26	100321	cd14744	PAAR_CT_2	-	cl21497
Q#212 - BAN87639.1	546202396	specific	269829	4	79	2.86376e-26	100321	cd14744	PAAR_CT_2	-	cl21497
Q#213 - AHJ93348.1	586960053	specific	269829	4	79	2.86376e-26	100321	cd14744	PAAR_CT_2	-	cl21497
Q#214 - AOP63301.1	1066967907	specific	269829	4	79	2.86376e-26	100321	cd14744	PAAR_CT_2	-	cl21497
Q#215 - AHX65181.1	615557657	specific	269829	4	79	2.86376e-26	100321	cd14744	PAAR_CT_2	-	cl21497
Q#216 - AFU38281.1	407901450	specific	269829	4	79	2.86376e-26	100321	cd14744	PAAR_CT_2	-	cl21497
Q#217 - AFI95473.1	385878378	specific	269829	4	79	2.86376e-26	100321	cd14744	PAAR_CT_2	-	cl21497
Q#218 - ACC57146.1	183209748	specific	269829	4	79	2.86376e-26	100321	cd14744	PAAR_CT_2	-	cl21497
Q#219 - EPG37574.1	514158054	specific	269829	4	79	1.93716e-28	103403	cd14744	PAAR_CT_2	-	cl21497
Q#220 - AVF43520.1	1345456974	specific	269829	4	79	9.67244e-26	96.0842	cd14744	PAAR_CT_2	-	cl21497
Q#221 - ARG16299.1	1175721136	specific	269829	4	79	9.67244e-26	96.0842	cd14744	PAAR_CT_2	-	cl21497
Q#222 - EOR10583.1	505766686	specific	269829	4	80	4.67924e-25	91.4618	cd14744	PAAR_CT_2	-	cl21497
Q#223 - ENX33879.1	480197910	specific	269829	4	79	1.31141e-27	101477	cd14744	PAAR_CT_2	-	cl21497
Q#224 - AOA58832.1	1051355427	specific	269829	4	80	2.66038e-26	91847	cd14744	PAAR_CT_2	-	cl21497
Q#225 - AWL18533.1	1390347419	specific	269829	4	79	6.44184e-26	96.8546	cd14744	PAAR_CT_2	-	cl21497
Q#226 - CAP00408.1	169151630	specific	269829	4	80	2.91334e-26	97625	cd14744	PAAR_CT_2	-	cl21497
Q#227 - AWV85777.1	1406950923	specific	269829	4	80	3.15595e-28	99551	cd14744	PAAR_CT_2	-	cl21497
Q#228 - ATZ67872.1	1294487730	specific	269829	4	74	7.03243e-25	87995	cd14744	PAAR_CT_2	-	cl21497
Q#229 - ENV53359.1	480011965	specific	269829	3	79	3.76424e-24	89.1506	cd14744	PAAR_CT_2	-	cl21497
Q#230 - CAG69435.1	49531723	specific	269829	3	79	3.76424e-24	89.1506	cd14744	PAAR_CT_2	-	cl21497
Q#231 - APV34695.1	1132452070	specific	269829	4	80	1.75841e-25	92.6174	cd14744	PAAR_CT_2	-	cl21497
Q#232 - ATZ61879.1	1294491817	specific	269829	4	78	1.49924e-24	87.2246	cd14744	PAAR_CT_2	-	cl21497
Q#233 - BAP39238.1	674997896	specific	269829	4	78	9.89538e-24	87995	cd14744	PAAR_CT_2	-	cl21497
Q#234 - ENV14868.1	479970587	specific	269829	4	78	9.89538e-24	87995	cd14744	PAAR_CT_2	-	cl21497
Q#235 - ENU57571.1	479908626	specific	269829	4	78	9.89538e-24	87995	cd14744	PAAR_CT_2	-	cl21497
Q#236 - AGQ09556.1	522345437	specific	310234	2	54	3.5437e-18	77.2052	pfam05488	PAAR_motif	N	cl21497
Q#237 - AGQ05630.1	522369367	specific	310234	2	54	3.5437e-18	77.2052	pfam05488	PAAR_motif	N	cl21497
Q#238 - AGQ13368.1	522325565	specific	310234	2	54	3.5437e-18	77.2052	pfam05488	PAAR_motif	N	cl21497
Q#239 - AEP05456.1	347592735	specific	310234	2	54	3.5437e-18	77.2052	pfam05488	PAAR_motif	N	cl21497
Q#240 - AMW80238.1	1015849864	specific	269829	4	80	2.67491e-25	91847	cd14744	PAAR_CT_2	-	cl21497
Q#241 - AIS06600.1	692330399	specific	310234	2	54	1.72262e-19	80672	pfam05488	PAAR_motif	N	cl21497
Q#242 - AIL80851.1	675331331	specific	310234	2	54	1.72262e-19	80672	pfam05488	PAAR_motif	N	cl21497
Q#243 - KMV08050.1(Warning: this sequence record may be obsolete or preliminary)	884693520	specific	269829	2	56	1.05109e-18	77.2094	cd14744	PAAR_CT_2	N	cl21497
Q#244 - ADI90764.1	298700199	specific	310234	2	54	2.33452e-16	72.1976	pfam05488	PAAR_motif	N	cl21497
Q#245 - AVN06025.1	1373170040	specific	310234	2	54	8.44346e-18	76.0496	pfam05488	PAAR_motif	N	cl21497
Q#246 - ATU23206.1	1275533446	specific	310234	2	54	8.44346e-18	76.0496	pfam05488	PAAR_motif	N	cl21497
Q#247 - AQU58820.1	1150875867	specific	310234	2	54	8.44346e-18	76.0496	pfam05488	PAAR_motif	N	cl21497
Q#248 - APQ94849.1	1125876552	specific	310234	2	54	8.44346e-18	76.0496	pfam05488	PAAR_motif	N	cl21497
Q#249 - APQ89138.1	1125870839	specific	310234	2	54	8.44346e-18	76.0496	pfam05488	PAAR_motif	N	cl21497
Q#250 - APQ87196.1	1125868894	specific	310234	2	54	8.44346e-18	76.0496	pfam05488	PAAR_motif	N	cl21497
Q#251 - APF45640.1	1109142501	specific	310234	2	54	8.44346e-18	76.0496	pfam05488	PAAR_motif	N	cl21497
Q#252 - AML72640.1	1001000334	specific	310234	2	54	8.44346e-18	76.0496	pfam05488	PAAR_motif	N	cl21497
Q#253 - AML69069.1	1000996762	specific	310234	2	54	8.44346e-18	76.0496	pfam05488	PAAR_motif	N	cl21497
Q#254 - AML65421.1	1000993113	specific	310234	2	54	8.44346e-18	76.0496	pfam05488	PAAR_motif	N	cl21497
Q#255 - AKJ47763.1	827407604	specific	310234	2	54	8.44346e-18	76.0496	pfam05488	PAAR_motif	N	cl21497
Q#256 - ANB88704.1	1024745257	specific	310234	2	54	8.44346e-18	76.0496	pfam05488	PAAR_motif	N	cl21497
Q#257 - AIA52609.1	640863512	specific	310234	2	54	8.44346e-18	76.0496	pfam05488	PAAR_motif	N	cl21497
Q#258 - AGQ10522.1	522346403	specific	310234	2	54	8.44346e-18	76.0496	pfam05488	PAAR_motif	N	cl21497
Q#259 - AGQ14272.1	522326469	specific	310234	2	54	8.44346e-18	76.0496	pfam05488	PAAR_motif	N	cl21497
Q#260 - AEP06474.1	347593753	specific	310234	2	54	8.44346e-18	76.0496	pfam05488	PAAR_motif	N	cl21497
Q#261 - ADX92476.1	323518095	specific	310234	2	54	8.44346e-18	76.0496	pfam05488	PAAR_motif	N	cl21497
Q#262 - ADX03927.1	322508473	specific	310234	2	54	8.44346e-18	76.0496	pfam05488	PAAR_motif	N	cl21497
Q#263 - ADI90481.1	298699916	specific	310234	2	54	2.67019e-17	74894	pfam05488	PAAR_motif	N	cl21497
Q#264 - EPF74481.1	514094457	specific	269829	23	80	1.20855e-14	64.1126	cd14744	PAAR_CT_2	N	cl21497
Q#265 - OBY75316.1	1042842266	specific	269829	3	78	8.54747e-26	93773	cd14744	PAAR_CT_2	-	cl21497
Q#266 - ESK56987.1	554752109	specific	269829	3	78	7.04363e-26	93773	cd14744	PAAR_CT_2	-	cl21497
Q#267 - ENV31552.1	479988531	specific	269829	3	80	4.63752e-18	78365	cd14744	PAAR_CT_2	-	cl21497
Q#268 - AVH13777.1	1347492983	specific	269829	3	80	1.09539e-21	82.6022	cd14744	PAAR_CT_2	-	cl21497
Q#269 - ATO20820.1	1273274156	specific	269829	4	80	1.33608e-22	82217	cd14744	PAAR_CT_2	-	cl21497
Q#270 - AUX89799.1	1338966952	specific	269829	3	79	1.95249e-21	82217	cd14744	PAAR_CT_2	-	cl21497
Q#271 - APX62534.1	1134947150	specific	269829	4	80	3.8639e-22	81.0614	cd14744	PAAR_CT_2	-	cl21497
Q#272 - AWD71061.1	1383741431	specific	269829	4	80	5.22407e-21	81.0614	cd14744	PAAR_CT_2	-	cl21497
Q#273 - AUC08106.1	1298001720	specific	269829	3	79	3.74991e-21	81.4466	cd14744	PAAR_CT_2	-	cl21497
Q#274 - AMW78104.1	1015847730	specific	269829	2	79	7.27147e-21	83.3726	cd14744	PAAR_CT_2	-	cl21497
Q#275 - ODA12802.1	1055232377	specific	269829	3	80	9.79749e-22	80291	cd14744	PAAR_CT_2	-	cl21497
Q#276 - ENV70502.1	480030221	specific	269829	3	80	2.89327e-24	92.6174	cd14744	PAAR_CT_2	-	cl21497
Q#277 - ALV73196.1	971496031	specific	269829	3	80	4.02561e-19	76.0538	cd14744	PAAR_CT_2	-	cl21497
Q#278 - KYQ70790.1	1013831075	specific	269829	3	80	9.60875e-21	80291	cd14744	PAAR_CT_2	-	cl21497
Q#279 - CAP02070.1	169153011	specific	269829	2	79	7.28355e-26	96.4694	cd14744	PAAR_CT_2	-	cl21497
Q#280 - CUW34121.1	974570973	specific	269829	2	79	1.14843e-25	96.0842	cd14744	PAAR_CT_2	-	cl21497
Q#281 - CRL93438.1	846383165	specific	269829	2	79	1.14843e-25	96.0842	cd14744	PAAR_CT_2	-	cl21497
Q#282 - SFS74195.1	1097551911	specific	269829	3	80	5.20299e-20	75.6686	cd14744	PAAR_CT_2	-	cl21497
Q#283 - ADY81874.1	325122351	specific	269829	2	79	5.47169e-26	96.8546	cd14744	PAAR_CT_2	-	cl21497
Q#284 - CAP02972.1	169150777	specific	269829	2	74	6.70227e-21	84143	cd14744	PAAR_CT_2	-	cl21497
Q#285 - PKF35507.1	1304743943	specific	269829	2	80	9.3412e-20	78365	cd14744	PAAR_CT_2	-	cl21497
Q#286 - AHB92538.1	564742042	specific	269829	2	79	1.54464e-25	95699	cd14744	PAAR_CT_2	-	cl21497
Q#287 - ENU19338.1	479867587	specific	269829	3	80	4.33729e-19	76.0538	cd14744	PAAR_CT_2	-	cl21497
Q#288 - ENV82500.1	480043152	specific	269829	3	80	1.20266e-20	79.9058	cd14744	PAAR_CT_2	-	cl21497
Q#289 - OBY73307.1	1042840250	specific	269829	4	81	6.83752e-28	101862	cd14744	PAAR_CT_2	-	cl21497
Q#290 - ESK36633.1	554731585	specific	269829	4	81	6.83752e-28	101862	cd14744	PAAR_CT_2	-	cl21497
Q#291 - SNQ29620.1	1212895979	specific	269829	2	77	2.16995e-19	74.1278	cd14744	PAAR_CT_2	-	cl21497
Q#292 - AVH13769.1	1347492975	specific	269829	3	80	4.72566e-24	92.2322	cd14744	PAAR_CT_2	-	cl21497
Q#292 - AVH13769.1		superfamily	332635	124	223	0.00844393	36.5874	cl27814	Pox_polyA_pol_C superfamily	N	-
Q#293 - AMW78901.1	1015848527	specific	269829	5	78	4.61683e-24	94.1582	cd14744	PAAR_CT_2	-	cl21497
Q#294 - PPZ93328.1	1349536369	specific	269829	2	74	1.71183e-15	67.1942	cd14744	PAAR_CT_2	-	cl21497
Q#295 - PMC97304.1	1325508840	specific	269829	2	74	1.71183e-15	67.1942	cd14744	PAAR_CT_2	-	cl21497
Q#296 - OUY08250.1	1200942234	specific	269829	3	80	1.09666e-24	87.6098	cd14744	PAAR_CT_2	-	cl21497
Q#297 - OBY73915.1	1042840862	specific	269829	3	78	8.23933e-18	75.2834	cd14744	PAAR_CT_2	-	cl21497
Q#297 - OBY73915.1		superfamily	319228	121	151	0.00464509	34887	cl25441	SdrD_B superfamily	C	-
Q#298 - ENV33195.1	479990259	specific	269829	2	79	2.10572e-23	87.2246	cd14744	PAAR_CT_2	-	cl21497
Q#299 - ENV70927.1	480030674	specific	269829	5	80	3.23854e-14	63.3422	cd14744	PAAR_CT_2	-	cl21497
Q#300 - ENV15804.1	479971559	specific	269829	2	74	2.00386e-17	74513	cd14744	PAAR_CT_2	-	cl21497
Q#301 - ENX34393.1	480198436	specific	269829	3	80	2.96749e-17	73.7426	cd14744	PAAR_CT_2	-	cl21497
Q#302 - ENV33874.1	479990970	specific	269829	3	80	2.69152e-21	81.8318	cd14744	PAAR_CT_2	-	cl21497
Q#303 - EPG36858.1	514157332	specific	269829	2	80	1.68079e-18	77.2094	cd14744	PAAR_CT_2	-	cl21497
Q#304 - ATZ64949.1	1294494462	specific	269829	4	81	6.20477e-28	99.1658	cd14744	PAAR_CT_2	-	cl21497
Q#305 - ATZ62304.1	1294492133	specific	269829	3	81	2.41253e-28	100321	cd14744	PAAR_CT_2	-	cl21497
Q#306 - PKF32710.1	1304741113	specific	269829	3	78	1.73819e-16	71.4314	cd14744	PAAR_CT_2	-	cl21497
Q#306 - PKF32710.1		superfamily	319228	121	151	0.00403525	35.2722	cl25441	SdrD_B superfamily	C	-
Q#307 - ENV17008.1	479972783	specific	269829	3	80	3.14427e-19	79.1354	cd14744	PAAR_CT_2	-	cl21497
Q#307 - ENV17008.1		superfamily	321637	121	169	5.65948e-05	42.3648	cl01733	DUF2345 superfamily	N	-
Q#308 - ESK36764.1	554733768	specific	269829	4	80	1.21208e-16	72.2018	cd14744	PAAR_CT_2	-	cl21497
Q#309 - EPF71004.1	514090896	specific	269829	3	78	1.04038e-22	88.3802	cd14744	PAAR_CT_2	-	cl21497
Q#310 - EPG34566.1	514155002	specific	269829	3	78	1.15566e-17	74.8982	cd14744	PAAR_CT_2	-	cl21497
Q#310 - EPG34566.1		superfamily	325018	76	150	0.00433834	36.4059	cl11399	HP superfamily	N	-
Q#311 - OBY73737.1	1042840682	specific	269829	2	80	3.15492e-17	73.7426	cd14744	PAAR_CT_2	-	cl21497
Q#312 - ESK41599.1	554736463	specific	269829	2	80	1.19652e-18	76.8242	cd14744	PAAR_CT_2	-	cl21497
Q#313 - BAP35365.1	674994023	specific	269829	3	80	1.47209e-15	69.1202	cd14744	PAAR_CT_2	-	cl21497
Q#314 - ENV18037.1	479973863	specific	269829	3	80	5.0772e-15	67.5794	cd14744	PAAR_CT_2	-	cl21497
Q#315 - ENV32392.1	479989398	specific	269829	2	79	2.0687e-19	81.0614	cd14744	PAAR_CT_2	-	cl21497
Q#316 - CAP00799.1	169151943	specific	310234	39	108	1.86904e-11	56.7896	pfam05488	PAAR_motif	-	cl21497
Q#317 - ENU57922.1	479909026	specific	269829	3	80	6.03135e-19	78365	cd14744	PAAR_CT_2	-	cl21497
Q#318 - ESK54751.1	554749817	specific	269829	3	78	4.49212e-22	86.4542	cd14744	PAAR_CT_2	-	cl21497
Q#319 - KMV24725.1(Warning: this sequence record may be obsolete or preliminary)	885076034	specific	269829	3	79	8.78309e-17	70.2758	cd14744	PAAR_CT_2	-	cl21497
Q#320 - ACC57458.1	183210060	specific	310234	48	117	1.34025e-11	57.1748	pfam05488	PAAR_motif	-	cl21497
Q#321 - CAP00798.1	169151942	specific	269829	11	79	2.49966e-18	76.8242	cd14744	PAAR_CT_2	-	cl21497
Q#322 - AMW78666.1	1015848292	specific	269829	2	80	1.96622e-26	98.0102	cd14744	PAAR_CT_2	-	cl21497
Q#323 - ATZ64175.1	1294493688	specific	269829	3	79	1.60826e-18	75.2834	cd14744	PAAR_CT_2	-	cl21497
Q#324 - ENV34234.1	479991353	specific	269829	2	76	2.82011e-21	86069	cd14744	PAAR_CT_2	-	cl21497
Q#325 - ACC57459.1	183210061	specific	269829	11	79	2.30799e-19	79.5206	cd14744	PAAR_CT_2	-	cl21497
Q#326 - ENU58141.1	479909245	specific	269829	3	80	2.42446e-20	81.8318	cd14744	PAAR_CT_2	-	cl21497
Q#327 - ENU60235.1	479911399	specific	269829	3	80	2.70747e-15	71.4314	cd14744	PAAR_CT_2	-	cl21497
Q#327 - ENU60235.1		superfamily	320832	212	378	4.03521e-09	54.9486	cl00222	lysozyme_like superfamily	-	-
Q#328 - ESK38927.1		specific	269829	2	79	6.86294e-18	75.2834	cd14744	PAAR_CT_2	-	cl21497
Q#329 - EPF74385.1	514094355	specific	269829	3	80	1.87067e-21	82217	cd14744	PAAR_CT_2	-	cl21497
Q#330 - ATZ64702.1	1294494215	specific	269829	3	80	1.45625e-20	80291	cd14744	PAAR_CT_2	-	cl21497
Q#331 - APV37730.1	1132455124	specific	269829	3	79	3.07209e-19	77.2094	cd14744	PAAR_CT_2	-	cl21497
Q#332 - CAP02689.1	169153525	specific	269829	3	76	1.72603e-16	71.8166	cd14744	PAAR_CT_2	-	cl21497
Q#332 - CAP02689.1		superfamily	331940	34	139	0.0022048	36.5854	cl27119	YbbN superfamily	C	-
Q#333 - PMC98265.1	1325509862	specific	269829	4	76	6.39232e-24	91.4618	cd14744	PAAR_CT_2	-	cl21497
Q#334 - ENV80969.1	480041513	specific	269829	4	76	6.39232e-24	91.4618	cd14744	PAAR_CT_2	-	cl21497
Q#335 - ENV53089.1	480011671	specific	269829	3	79	5.77998e-19	78365	cd14744	PAAR_CT_2	-	cl21497
Q#336 - CAG67034.1	49529322	specific	269829	3	79	5.77998e-19	78365	cd14744	PAAR_CT_2	-	cl21497
Q#337 - EPF74631.1	514094610	specific	269829	3	76	3.72859e-18	76439	cd14744	PAAR_CT_2	-	cl21497
Q#338 - OBY74237.1	1042841185	specific	269829	2	78	8.67384e-18	74.8982	cd14744	PAAR_CT_2	-	cl21497
Q#339 - AOA58291.1	1051354886	specific	269829	2	78	1.7059e-17	72587	cd14744	PAAR_CT_2	-	cl21497
Q#340 - EPF79737.1	514099750	specific	269829	4	76	1.51234e-15	71.8166	cd14744	PAAR_CT_2	-	cl21497
Q#341 - AVN22876.1	1359175660	specific	269829	3	79	2.84592e-19	79.1354	cd14744	PAAR_CT_2	-	cl21497
Q#342 - AQV15643.1	1151130576	specific	269829	3	79	5.63303e-19	76.0538	cd14744	PAAR_CT_2	-	cl21497
Q#343 - AMM28735.1	1001861508	specific	269829	3	79	3.84333e-19	78.7502	cd14744	PAAR_CT_2	-	cl21497
Q#344 - ARN31857.1	1212255488	specific	269829	3	79	6.00316e-17	72.9722	cd14744	PAAR_CT_2	-	cl21497
Q#345 - CAP02688.1	169153524	specific	310234	67	136	1.77743e-12	60.2564	pfam05488	PAAR_motif	-	cl21497
Q#346 - CAP00084.1	169151364	specific	269829	2	78	4.32659e-19	80291	cd14744	PAAR_CT_2	-	cl21497
Q#347 - CAP01151.1	169152246	specific	269829	2	78	7.42645e-18	75.2834	cd14744	PAAR_CT_2	-	cl21497
Q#348 - SCD15077.1	1050997600	specific	269829	3	79	2.00229e-19	77.2094	cd14744	PAAR_CT_2	-	cl21497
Q#349 - AJB67794.1	743002374	specific	269829	3	79	1.56809e-18	77.2094	cd14744	PAAR_CT_2	-	cl21497
Q#350 - ATI37893.1	1253258445	specific	269829	3	79	1.24529e-18	77.9798	cd14744	PAAR_CT_2	-	cl21497
Q#351 - ATZ64701.1	1294494214	specific	310234	48	117	8.33038e-10	51782	pfam05488	PAAR_motif	-	cl21497
Q#352 - ATZ65096.1	1294494609	specific	310234	48	117	3.77555e-11	55.2488	pfam05488	PAAR_motif	-	cl21497
Q#353 - AVH13768.1	1347492974	specific	310234	48	117	7.43329e-07	44078	pfam05488	PAAR_motif	-	cl21497
Q#354 - EPF72148.1	514092064	superfamily	328755	1	23	0.000303206	36.3783	cl21497	PAAR_like superfamily	N	-
Q#356 - ENV32391.1	479989397	specific	310234	48	117	9.21255e-08	46.3892	pfam05488	PAAR_motif	-	cl21497
