# Supplementary material for: Bioinformatic Analysis of the Type VI Secretion System and Its Potential Toxins in the Acinetobacter Genus
Source: Front Microbiol. 2019 Nov 1;10:2519. doi: 10.3389/fmicb.2019.02519 (PMC6838775; doi:10.3389/fmicb.2019.02519)
Supplement: TABLE S7 — List of PAAR and vgrG proteins grouped into the gene neighborhoods defined in this study. [file Table_7.XLS]

## Sheet: Sheet1
VgrG accession number	Organism.Name	Strain	Assembly	Length (aa)	Classification	VGN		PAAR accession number	Organism.Name	Strain	Assembly	Length (aa)	Classification	PGN
SQI48219.1	Acinetobacter baumannii	NCTC13421	GCA_900478145.1	1101	Standard	1		AJB49096	Acinetobacter nosocomialis	6411	GCA_000814165.3	181	2a	1
APR69496.1	Acinetobacter haemolyticus	TJS01	GCA_001932555.1	1103	Standard	1		ARG17891	Acinetobacter nosocomialis	SSA3	GCA_002082665.1	181	2a	1
ENV32565.1	Acinetobacter gerneri DSM 14967 = CIP 107464	CIP 107464	GCA_000368565.1	818	Standard	1		AIL77266	Acinetobacter baumannii	AB030	GCA_000746645.1	181	2a	1
AGQ16026.1	Acinetobacter baumannii	BJAB07104	GCA_000419385.1	1108	Standard	1		PJG67885	Acinetobacter seifertii	V1371	GCA_002795345.1	184	2a	1
APM47343.1	Acinetobacter baumannii	XDR-BJ83	GCA_001902375.1	1108	Standard	1		ARG35882	Acinetobacter baumannii	HWBA8	GCA_002082785.1	181	2a	1
ANA38891.1	Acinetobacter baumannii	Ab421_GEIH-2010	GCA_001628795.1	982	Standard	1		AVN28821	Acinetobacter baumannii	AR_0088	GCA_003006035.1	181	2a	1
OUY08933.1	Acinetobacter populi	PBJ7	GCA_002174125.1	896	T6SS_Vgr	1		ATD18670	Acinetobacter baumannii	11510	GCA_001922425.2	181	2a	1
AQV14645.1	Acinetobacter pittii	YMC2010/8/T346	GCA_002012285.1	958	Standard	1		AVF45148	Acinetobacter nosocomialis	FDAARGOS_129	GCA_002951295.1	181	2a	1
AEP08214.1	Acinetobacter baumannii	MDR-ZJ06	GCA_000226275.1	1120	Standard	1		KMV08050	Acinetobacter baumannii	B8342	GCA_001077555.2	161	2a	1
AQU57091.1	Acinetobacter baumannii	AB34299	GCA_002009115.1	1108	Standard	1		CAP02972	Acinetobacter baumannii SDF	SDF	GCA_000069205.1	200	2a	2
AOX87128.1	Acinetobacter baumannii	KAB05	GCA_001806425.1	1021	Standard	1		PKF35507	Acinetobacter proteolyticus	2P01AA	GCA_002835245.1	178	2a	2
SBS20256.1	Acinetobacter baumannii	BAL062	GCA_900088705.1	1108	Standard	1		EPG36858	Acinetobacter colistiniresistens	NIPH 2036	GCA_000413935.1	176	2a	2
AWW79630.1	Acinetobacter baumannii	XH386	GCA_003264275.1	1108	Standard	1		ENX34393	Acinetobacter colistiniresistens	NIPH 1859	GCA_000369765.1	176	2a	2
AWW75973.1	Acinetobacter baumannii	XH731	GCA_003264295.1	1108	Standard	1		ESK41599	Acinetobacter gyllenbergii NIPH 230	NIPH 230	GCA_000488195.1	144	2a	2
AWS01762.1	Acinetobacter baumannii	ZS3	GCA_003202135.1	1108	Standard	1		OBY73737	Acinetobacter gyllenbergii	FMP01	GCA_001682515.1	176	2a	2
ATU54765.1	Acinetobacter baumannii	Ab4568	GCA_002762115.1	1108	Standard	1		ATU49977	Acinetobacter baumannii	Ab4977	GCA_002762095.1	280	2a	3
ATU47479.1	Acinetobacter baumannii	Ab4977	GCA_002762095.1	1108	Standard	1		ATU57310	Acinetobacter baumannii	Ab4568	GCA_002762115.1	280	2a	3
ATU24976.1	Acinetobacter baumannii	AYP-A2	GCA_002761575.1	1108	Standard	1		AEP05456	Acinetobacter baumannii MDR-ZJ06	MDR-ZJ06	GCA_000226275.1	257	2c	3
ARG10903.1	Acinetobacter baumannii	JBA13	GCA_002082625.1	1108	Standard	1		AJB67802	Acinetobacter baumannii	6200	GCA_000814345.1	280	2a	3
ARG00387.1	Acinetobacter baumannii	SAA14	GCA_002082845.1	1108	Standard	1		AWW82305	Acinetobacter baumannii	XH386	GCA_003264275.1	280	2a	3
ARF96878.1	Acinetobacter baumannii	SSA12	GCA_002082865.1	1108	Standard	1		AMN00565	Acinetobacter baumannii	XH858	GCA_001578145.1	280	2a	3
ARF93238.1	Acinetobacter baumannii	15A5	GCA_002082705.1	1108	Standard	1		AML75290	Acinetobacter baumannii	XH856	GCA_001573125.1	280	2a	3
ARD27422.1	Acinetobacter lactucae	OTEC-02	GCA_002076935.1	1120	Standard	1		AGQ05630	Acinetobacter baumannii BJAB0715	BJAB0715	GCA_000419405.1	257	2c	3
APF42069.1	Acinetobacter baumannii	HRAB-85	GCA_001887305.1	1108	Standard	1		AKJ46773	Acinetobacter baumannii	XH386	GCA_001026965.1	280	2a	3
AOX94828.1	Acinetobacter baumannii	KAB07	GCA_001806465.1	1108	Standard	1		ATD21616	Acinetobacter baumannii	11510	GCA_001922425.2	180	2a	3
AOX90970.1	Acinetobacter baumannii	KAB06	GCA_001806445.1	1108	Standard	1		SQI56576	Acinetobacter baumannii	NCTC13421	GCA_900478145.1	180	2a	3
AOX79601.1	Acinetobacter baumannii	KAB04	GCA_001806405.1	1108	Standard	1		ASF76653	Acinetobacter baumannii	A85	GCA_002210065.1	180	2a	3
AOX75439.1	Acinetobacter baumannii	KAB02	GCA_001806365.1	1108	Standard	1		ACJ40326	Acinetobacter baumannii AB0057	AB0057	GCA_000021245.2	180	2a	3
AML72783.1	Acinetobacter baumannii	XH856	GCA_001573125.1	1108	Standard	1		ADI90481	Acinetobacter oleivorans DR1	DR1	GCA_000196795.1	256	2c	3
AKJ44094.1	Acinetobacter baumannii	XH386	GCA_001026965.1	1108	Standard	1		SBS23031	Acinetobacter baumannii	BAL062	GCA_900088705.1	280	2a	3
AIA51579.1	Acinetobacter baumannii	AC29	GCA_000695855.3	1108	Standard	1		AOX76659	Acinetobacter baumannii	KAB03	GCA_001806385.1	280	2a	3
AHJ95159.1	Acinetobacter baumannii	AB07	GCA_000576535.1	1108	Standard	1		AOX68910	Acinetobacter baumannii	KAB01	GCA_001806345.1	280	2a	3
AHX63761.1	Acinetobacter baumannii	AC30	GCA_000307975.2	1108	Standard	1		AHJ92403	Acinetobacter baumannii PKAB07	AB07	GCA_000576535.1	280	2a	3
AVE53514.1	Acinetobacter baumannii	AR_0063	GCA_002947845.1	1127	Standard	1		AHX65958	Acinetobacter baumannii AC30	AC30	GCA_000307975.2	280	2a	3
ARG22297.1	Acinetobacter baumannii	15A34	GCA_002082685.1	1093	Standard	1		AWW78417	Acinetobacter baumannii	XH731	GCA_003264295.1	280	2a	3
KMV07007.1	Acinetobacter baumannii	B8342	GCA_001077555.2	590	Standard	1		ARG38662	Acinetobacter baumannii	WKA02	GCA_002082805.1	280	2a	3
PJF04631.1	Acinetobacter seifertii	MI30-324	GCA_002794295.1	1118	Standard	1		AQU56077	Acinetobacter baumannii	AB34299	GCA_002009115.1	280	2a	3
AQZ83520.1	Acinetobacter calcoaceticus	CA16	GCA_002055515.1	1109	Standard	1		AIA50287	Acinetobacter baumannii	AC29	GCA_000695855.3	280	2a	3
ARN29261.1	Acinetobacter baumannii	ab736	GCA_002116925.1	798	Standard	1		AML70016	Acinetobacter baumannii	XH857	GCA_001573105.1	280	2a	3
ARG15354.1	Acinetobacter nosocomialis	SSA3	GCA_002082665.1	1113	Standard	1		AOX95988	Acinetobacter baumannii	KAB08	GCA_001806485.1	280	2a	3
ADI89016.1	Acinetobacter oleivorans DR1	DR1	GCA_000196795.1	958	Standard	1		AOX92135	Acinetobacter baumannii	KAB07	GCA_001806465.1	280	2a	3
AJB65423.1	Acinetobacter baumannii	6200	GCA_000814345.1	1101	Standard	1		AOX88296	Acinetobacter baumannii	KAB06	GCA_001806445.1	280	2a	3
ADY83421.1	Acinetobacter pittii PHEA-2	PHEA-2	GCA_000191145.1	1121	Standard	1		AOX84420	Acinetobacter baumannii	KAB05	GCA_001806425.1	280	2a	3
AVN16788.1	Acinetobacter pittii	WCHAP100004	GCA_002999115.1	1127	Standard	1		AOX82309	Acinetobacter baumannii	KAB04	GCA_001806405.1	280	2a	3
ENU44921.1	Acinetobacter seifertii	NIPH 973	GCA_000368065.1	550	Standard	1		AOX72724	Acinetobacter baumannii	KAB02	GCA_001806365.1	280	2a	3
AVO90411.1	Acinetobacter baumannii	AR_0101	GCA_003010675.1	1127	Standard	1		AGQ13368	Acinetobacter baumannii BJAB07104	BJAB07104	GCA_000419385.1	257	2c	3
ATD19578.1	Acinetobacter baumannii	11510	GCA_001922425.2	1127	Standard	1		AFU37287	Acinetobacter baumannii TYTH-1	TYTH-1	GCA_000302575.1	280	2a	3
APJ17699.1	Acinetobacter baumannii	AF-401	GCA_001896005.1	1127	Standard	1		AGQ09556	Acinetobacter baumannii BJAB0868	BJAB0868	GCA_000419425.1	257	2c	3
AIL79662.1	Acinetobacter baumannii	AB030	GCA_000746645.1	1127	Standard	1		AWS02761	Acinetobacter baumannii	ZS3	GCA_003202135.1	280	2a	3
AIS08233.1	Acinetobacter baumannii	AbH12O-A2	GCA_000761175.1	1127	Standard	1		AVO88913	Acinetobacter baumannii	AR_0102	GCA_003010655.1	280	2a	3
ENX35956.1	Acinetobacter colistiniresistens	NIPH 1859	GCA_000369765.1	955	Standard	1		AVG27583	Acinetobacter baumannii	S1; AB1A2	GCA_002948475.1	280	2a	3
PKF34303.1	Acinetobacter proteolyticus	2P01AA	GCA_002835245.1	1133	Standard	1		ARG09875	Acinetobacter baumannii	JBA13	GCA_002082625.1	280	2a	3
ENW06051.1	Acinetobacter beijerinckii ANC 3835	ANC 3835	GCA_000368985.1	1133	Standard	1		ARG05215	Acinetobacter baumannii	SSMA17	GCA_002082885.1	280	2a	3
CAM85104.1	Acinetobacter baumannii	AYE	GCA_000069245.1	1101	Standard	1		ARG02911	Acinetobacter baumannii	SAA14	GCA_002082845.1	280	2a	3
AVN26955.1	Acinetobacter baumannii	AR_0083	GCA_002996805.1	1101	Standard	1		ARF95850	Acinetobacter baumannii	SSA12	GCA_002082865.1	280	2a	3
AVN12889.1	Acinetobacter baumannii	WCHAB005078	GCA_002999195.1	1101	Standard	1		APQ93847	Acinetobacter baumannii	CMC-CR-MDR-Ab66	GCA_001922245.1	280	2a	3
AUM28182.1	Acinetobacter pittii	XJ88	GCA_002863745.1	1133	Standard	1		APQ90070	Acinetobacter baumannii	CMC-MDR-Ab59	GCA_001922225.1	280	2a	3
ATY42586.1	Acinetobacter baumannii	AB307-0294	GCA_002803025.1	1101	Standard	1		APQ86212	Acinetobacter baumannii	CMC-CR-MDR-Ab4	GCA_001922205.1	280	2a	3
ATU44053.1	Acinetobacter junii	lzh-X15	GCA_002761875.1	1109	Standard	1		APM49852	Acinetobacter baumannii	XDR-BJ83	GCA_001902375.1	280	2a	3
ATP88909.1	Acinetobacter baumannii	A388	GCA_002741415.1	1101	Standard	1		AML66264	Acinetobacter baumannii	XH859	GCA_001573085.1	280	2a	3
ASF79085.1	Acinetobacter baumannii	A85	GCA_002210065.1	1101	Standard	1		APJ24183	Acinetobacter baumannii	AF-673	GCA_001895985.1	280	2a	3
ARG39679.1	Acinetobacter baumannii	WKA02	GCA_002082805.1	1106	Standard	1		ENV82500	Acinetobacter bouvetii DSM 14964 = CIP 107468	CIP 107468	GCA_000368865.1	88 (T6SS-1Bb)	1	4
AMN03280.1	Acinetobacter baumannii	XH858	GCA_001578145.1	1106	Standard	1		KYQ70790	Acinetobacter pragensis	ANC 4149	GCA_001605895.1	88 (T6SS-1Bb)	1	4
ALJ86145.1	Acinetobacter baumannii	D36	GCA_001399655.1	1101	Standard	1		APX62534	Acinetobacter schindleri	ACE	GCA_001971565.1	88 (T6SS-1Bb)	1	4
AKA29911.1	Acinetobacter baumannii	AB5075-UW	GCA_000963815.1	1101	Standard	1		ALV73196	Acinetobacter johnsonii XBB1	XBB1	GCA_001484935.1	88 (T6SS-1Bb)	1	4
AJF83488.1	Acinetobacter baumannii	A1	GCA_000830055.1	1101	Standard	1		AVH13777	Acinetobacter indicus	SGAir0564	GCA_002953575.1	88 (T6SS-1Bb)	1	4
AJB46696.1	Acinetobacter nosocomialis	6411	GCA_000814165.3	1103	Standard	1		SFS74195	Acinetobacter bohemicus	ANC 5076	GCA_900116265.1	88 (T6SS-1Bb)	1	4
AIL73927.1	Acinetobacter baumannii	AB031	GCA_000746605.1	1133	Standard	1		ODA12802	Acinetobacter celticus	ANC 4603	GCA_001707755.1	88 (T6SS-1Bb)	1	4
AHB89840.1	Acinetobacter baumannii	ZW85-1	GCA_000505685.2	1101	Standard	1		ENU19338	Acinetobacter bohemicus ANC 3994	ANC 3994	GCA_000367925.1	88 (T6SS-1Bb)	1	4
AGQ08401.1	Acinetobacter baumannii	BJAB0715	GCA_000419405.1	1106	Standard	1		AWD71061	Acinetobacter schindleri	SGAir0122	GCA_003072585.1	88 (T6SS-1Bb)	1	4
ACJ43169.1	Acinetobacter baumannii	AB0057	GCA_000021245.2	1101	Standard	1		AUX89799	Acinetobacter sp. ACNIH1	ACNIH1	GCA_002934695.1	88 (T6SS-1Bb)	1	4
ACJ58735.1	Acinetobacter baumannii	AB307-0294	GCA_000021145.1	1101	Standard	1		ATO20820	Acinetobacter sp. LoGeW2-3	LoGeW2-3	GCA_002688565.1	88 (T6SS-1Bb)	1	4
AFU36207.1	Acinetobacter baumannii	TYTH-1	GCA_000302575.1	805	Standard	1		AUC08106	Acinetobacter lwoffii	ZS207	GCA_002119785.1	88 (T6SS-1Bb)	1	4
AFU36208.1	Acinetobacter baumannii	TYTH-1	GCA_000302575.1	211	Standard	1		APX50829	Acinetobacter baumannii	AB042	GCA_001941765.1	271	2a	5
AOX71558.1	Acinetobacter baumannii	KAB01	GCA_001806345.1	988	Standard	1		ATI38726	Acinetobacter baumannii	A1296	GCA_002504145.1	271	2a	5
AVF06732.1	Acinetobacter baumannii	AR_0078	GCA_002948925.1	1108	Standard	1		AML69069	Acinetobacter baumannii	XH859	GCA_001573085.1	256	2c	5
KMV04235.1	Acinetobacter baumannii	B11911	GCA_001077565.2	1108	Standard	1		ARG20582	Acinetobacter baumannii	15A34	GCA_002082685.1	279	2a	5
AMO39353.1	Acinetobacter sp. DUT-2	DUT-2	GCA_001581975.1	1101	Standard	1		AGQ14272	Acinetobacter baumannii BJAB07104	BJAB07104	GCA_000419385.1	256	2c	5
AVG25139.1	Acinetobacter baumannii	S1; AB1A2	GCA_002948475.1	1108	Standard	1		ATU23206	Acinetobacter baumannii	AYP-A2	GCA_002761575.1	256	2c	5
AVO86427.1	Acinetobacter baumannii	AR_0102	GCA_003010655.1	1108	Standard	1		AKQ26878	Acinetobacter baumannii	ATCC 17978-mff	GCA_001077675.1	271	2a	5
AVE88743.1	Acinetobacter baumannii	WCHAB005133	GCA_002950495.1	1108	Standard	1		AOP63301	Acinetobacter baumannii DU202	DU202	GCA_000498375.2	279	2a	5
AUG12745.1	Acinetobacter baumannii	SMC_Paed_Ab_BL01	GCA_002843665.1	1108	Standard	1		AOX96916	Acinetobacter baumannii	KAB08	GCA_001806485.1	279	2a	5
ATU51154.1	Acinetobacter baumannii	Ab4653	GCA_002762155.1	1108	Standard	1		AOX81383	Acinetobacter baumannii	KAB04	GCA_001806405.1	279	2a	5
ARG28554.1	Acinetobacter baumannii	USA2	GCA_002082725.1	1108	Standard	1		AOX77199	Acinetobacter baumannii	KAB03	GCA_001806385.1	279	2a	5
ARG23394.1	Acinetobacter baumannii	SSA6	GCA_002082745.1	1108	Standard	1		ADX03927	Acinetobacter baumannii 1656-2	1656-2	GCA_000188215.1	256	2c	5
ARG11991.1	Acinetobacter baumannii	CBA7	GCA_002082645.1	1108	Standard	1		AMC15495	Acinetobacter baumannii	YU-R612	GCA_001543995.1	279	2a	5
APQ91334.1	Acinetobacter baumannii	CMC-CR-MDR-Ab66	GCA_001922245.1	1108	Standard	1		BAN87639	Acinetobacter baumannii NCGM 237	NCGM 237	GCA_000828795.1	279	2a	5
APQ87561.1	Acinetobacter baumannii	CMC-MDR-Ab59	GCA_001922225.1	1108	Standard	1		SBS21979	Acinetobacter baumannii	BAL062	GCA_900088705.1	279	2a	5
APQ83698.1	Acinetobacter baumannii	CMC-CR-MDR-Ab4	GCA_001922205.1	1108	Standard	1		AWW81239	Acinetobacter baumannii	XH386	GCA_003264275.1	279	2a	5
APJ21662.1	Acinetobacter baumannii	AF-673	GCA_001895985.1	1108	Standard	1		AWW77502	Acinetobacter baumannii	XH731	GCA_003264295.1	279	2a	5
AOX98675.1	Acinetobacter baumannii	KAB08	GCA_001806485.1	1108	Standard	1		AWS03802	Acinetobacter baumannii	ZS3	GCA_003202135.1	279	2a	5
AML68753.1	Acinetobacter baumannii	XH859	GCA_001573085.1	1108	Standard	1		AWO15366	Acinetobacter baumannii	DA33098	GCA_003181015.1	279	2a	5
AMC17239.1	Acinetobacter baumannii	YU-R612	GCA_001543995.1	1108	Standard	1		AVO88035	Acinetobacter baumannii	AR_0102	GCA_003010655.1	279	2a	5
ALX97692.1	Acinetobacter baumannii	KBN10P02143	GCA_001514375.1	1108	Standard	1		AVG26661	Acinetobacter baumannii	S1; AB1A2	GCA_002948475.1	279	2a	5
AGQ12160.1	Acinetobacter baumannii	BJAB0868	GCA_000419425.1	1108	Standard	1		AVE90258	Acinetobacter baumannii	WCHAB005133	GCA_002950495.1	279	2a	5
ADX94188.1	Acinetobacter baumannii	TCDC-AB0715	GCA_000189735.2	1100	Standard	1		AVE44768	Acinetobacter baumannii	AR_0056	GCA_002947415.1	279	2a	5
AFI93785.1	Acinetobacter baumannii	MDR-TJ	GCA_000187205.4	1108	Standard	1		AUG11132	Acinetobacter baumannii	SMC_Paed_Ab_BL01	GCA_002843665.1	279	2a	5
AWL17653.1	Acinetobacter nosocomialis	NCTC 8102	GCA_003143895.1	1113	Standard	1		ATU56359	Acinetobacter baumannii	Ab4568	GCA_002762115.1	279	2a	5
SCD17669.1	Acinetobacter calcoaceticus	NCTC7364	GCA_900093475.1	1108	Standard	1		ATU52722	Acinetobacter baumannii	Ab4653	GCA_002762155.1	279	2a	5
PJG66054.1	Acinetobacter seifertii	V1371	GCA_002795345.1	1120	Standard	1		ATU49025	Acinetobacter baumannii	Ab4977	GCA_002762095.1	279	2a	5
ESK37968.1	Acinetobacter gyllenbergii NIPH 230	NIPH 230	GCA_000488195.1	1107	Standard	1		ATR87827	Acinetobacter baumannii	AbPK1	GCA_002753915.1	279	2a	5
EPG42734.1	Acinetobacter colistiniresistens	NIPH 2036	GCA_000413935.1	1129	Standard	1		ARG27082	Acinetobacter baumannii	USA2	GCA_002082725.1	279	2a	5
ENW07223.1	Acinetobacter beijerinckii CIP 110307	CIP 110307	GCA_000369005.1	1108	Standard	1		ARG25378	Acinetobacter baumannii	SSA6	GCA_002082745.1	279	2a	5
CUW36930.1	Acinetobacter baumannii	R2091	GCA_001517645.1	1108	Standard	1		ARG13497	Acinetobacter baumannii	CBA7	GCA_002082645.1	279	2a	5
CRL96239.1	Acinetobacter baumannii	CIP70.10	GCA_001457535.1	1108	Standard	1		ARG08993	Acinetobacter baumannii	JBA13	GCA_002082625.1	279	2a	5
AVN31397.1	Acinetobacter baumannii	AR_0088	GCA_003006035.1	1108	Standard	1		ARG04435	Acinetobacter baumannii	SSMA17	GCA_002082885.1	279	2a	5
ARG34924.1	Acinetobacter baumannii	HWBA8	GCA_002082785.1	1108	Standard	1		ARG02029	Acinetobacter baumannii	SAA14	GCA_002082845.1	279	2a	5
AVF46118.1	Acinetobacter nosocomialis	FDAARGOS_129	GCA_002951295.1	1116	Standard	1		ARF94962	Acinetobacter baumannii	SSA12	GCA_002082865.1	279	2a	5
CRX63083.1	Acinetobacter baumannii	R2090	GCA_001261895.2	1093	Standard	1		ARF91556	Acinetobacter baumannii	15A5	GCA_002082705.1	279	2a	5
AGH37148.1	Acinetobacter baumannii	D1279779	GCA_000186665.4	1093	Standard	1		AQU58820	Acinetobacter baumannii	AB34299	GCA_002009115.1	256	2c	5
ATI40173.1	Acinetobacter baumannii	A1296	GCA_002504145.1	1093	Standard	1		APQ94849	Acinetobacter baumannii	CMC-CR-MDR-Ab66	GCA_001922245.1	256	2c	5
BAN86102.1	Acinetobacter baumannii	NCGM 237	GCA_000828795.1	1093	Standard	1		APQ89138	Acinetobacter baumannii	CMC-MDR-Ab59	GCA_001922225.1	256	2c	5
AWO17166.1	Acinetobacter baumannii	DA33098	GCA_003181015.1	1093	Standard	1		APQ87196	Acinetobacter baumannii	CMC-CR-MDR-Ab4	GCA_001922205.1	256	2c	5
AVN04135.1	Acinetobacter baumannii	AR_0056	GCA_003029495.1	1093	Standard	1		APM48994	Acinetobacter baumannii	XDR-BJ83	GCA_001902375.1	279	2a	5
AVE46533.1	Acinetobacter baumannii	AR_0056	GCA_002947415.1	1093	Standard	1		APJ23250	Acinetobacter baumannii	AF-673	GCA_001895985.1	279	2a	5
ATR85941.1	Acinetobacter baumannii	AbPK1	GCA_002753915.1	1093	Standard	1		APF45640	Acinetobacter baumannii	HRAB-85	GCA_001887305.1	256	2c	5
AOX79284.1	Acinetobacter baumannii	KAB03	GCA_001806385.1	1093	Standard	1		AOX93057	Acinetobacter baumannii	KAB07	GCA_001806465.1	279	2a	5
AOP65148.1	Acinetobacter baumannii	DU202	GCA_000498375.2	1093	Standard	1		AOX89222	Acinetobacter baumannii	KAB06	GCA_001806445.1	279	2a	5
ACC58872.1	Acinetobacter baumannii	ACICU	GCA_000018445.1	1093	Standard	1		AOX85362	Acinetobacter baumannii	KAB05	GCA_001806425.1	279	2a	5
ADX05249.1	Acinetobacter baumannii	1656-2	GCA_000188215.1	1085	Standard	1		AOX73648	Acinetobacter baumannii	KAB02	GCA_001806365.1	279	2a	5
ENV18565.1	Acinetobacter guillouiae NIPH 991	NIPH 991	GCA_000368485.1	878	Standard	2		AOX69891	Acinetobacter baumannii	KAB01	GCA_001806345.1	279	2a	5
ENU57225.1	Acinetobacter guillouiae CIP 63.46	CIP 63.46	GCA_000368145.1	878	Standard	2		ANB88704	Acinetobacter baumannii	ORAB01	GCA_000939415.2	256	2c	5
ATZ65136.1	Acinetobacter bereziniae	XH901	GCA_002813045.1	879	Standard	2		AML65421	Acinetobacter baumannii	XH860	GCA_001573065.1	256	2c	5
BAP38660.1	Acinetobacter guillouiae	NBRC 110550	GCA_002370525.1	878	Standard	2		ALX99505	Acinetobacter baumannii	KBN10P02143	GCA_001514375.1	279	2a	5
SFT14404.1	Acinetobacter bohemicus	ANC 5076	GCA_900116265.1	776	Standard	3		AKJ47763	Acinetobacter baumannii	XH386	GCA_001026965.1	256	2c	5
AWD69938.1	Acinetobacter schindleri	SGAir0122	GCA_003072585.1	953	Standard	3		AIA52609	Acinetobacter baumannii	AC29	GCA_000695855.3	256	2c	5
AUX91061.1	Acinetobacter sp. ACNIH1	ACNIH1	GCA_002934695.1	952	Standard	3		AHX65181	Acinetobacter baumannii AC30	AC30	GCA_000307975.2	279	2a	5
ENU18550.1	Acinetobacter bohemicus ANC 3994	ANC 3994	GCA_000367925.1	1080	Standard	3		AHJ93348	Acinetobacter baumannii PKAB07	AB07	GCA_000576535.1	279	2a	5
ODA14681.1	Acinetobacter celticus	ANC 4603	GCA_001707755.1	1098	Standard	3		AGQ10522	Acinetobacter baumannii BJAB0868	BJAB0868	GCA_000419425.1	256	2c	5
APX64089.1	Acinetobacter schindleri	ACE	GCA_001971565.1	943	Standard	3		AFU38281	Acinetobacter baumannii TYTH-1	TYTH-1	GCA_000302575.1	279	2a	5
KYQ71182.1	Acinetobacter pragensis	ANC 4149	GCA_001605895.1	1086	Standard	3		AFI95473	Acinetobacter baumannii MDR-TJ	MDR-TJ	GCA_000187205.4	279	2a	5
ATO21016.1	Acinetobacter sp. LoGeW2-3	LoGeW2-3	GCA_002688565.1	953	Standard	3		AEP06474	Acinetobacter baumannii MDR-ZJ06	MDR-ZJ06	GCA_000226275.1	256	2c	5
ENV81792.1	Acinetobacter bouvetii DSM 14964 = CIP 107468	CIP 107468	GCA_000368865.1	1123	Standard	3		ACC57146	Acinetobacter baumannii ACICU	ACICU	GCA_000018445.1	279	2a	5
EPF69368.1	Acinetobacter rudis CIP 110305	CIP 110305	GCA_000413895.1	909	Standard	4		ADX92476	Acinetobacter baumannii TCDC-AB0715	TCDC-AB0715	GCA_000189735.2	256	2c	5
ENV80725.1	Acinetobacter ursingii ANC 3649	ANC 3649	GCA_000368845.1	1095	Standard	4		AIL80851	Acinetobacter baumannii	AB030	GCA_000746645.1	249	2c	6
AUX85656.1	Acinetobacter sp. ACNIH2	ACNIH2	GCA_002934965.1	1104	Standard	4		AVO92382	Acinetobacter baumannii	AR_0101	GCA_003010675.1	272	2a	6
ALV74555.1	Acinetobacter johnsonii XBB1	XBB1	GCA_001484935.1	1105	Standard	4		AVE55281	Acinetobacter baumannii	AR_0063	GCA_002947845.1	272	2a	6
ENV14960.1	Acinetobacter guillouiae NIPH 991	NIPH 991	GCA_000368485.1	1105	Standard	4		ATD21324	Acinetobacter baumannii	11510	GCA_001922425.2	272	2a	6
EOR10956.1	Acinetobacter tandoii DSM 14970 = CIP 107469	CIP 107469	GCA_000400735.1	1104	Standard	4		AIS06600	Acinetobacter baumannii	AbH12O-A2	GCA_000761175.1	249	2c	6
ENV74713.1	Acinetobacter ursingii DSM 16037 = CIP 107286	CIP 107286	GCA_000368825.1	1106	Standard	4		APJ19474	Acinetobacter baumannii	AF-401	GCA_001896005.1	272	2a	6
AWV85120.1	Acinetobacter radioresistens	LH6	GCA_003258335.1	1104	Standard	4
ENV52989.1	Acinetobacter baylyi DSM 14961 = CIP 107474	CIP 107474	GCA_000368685.1	1106	Standard	4
BAP39135.1	Acinetobacter guillouiae	NBRC 110550	GCA_002370525.1	1101	Standard	4
CAG67140.1	Acinetobacter baylyi ADP1	ADP1	GCA_000046845.1	1106	Standard	4
APV37042.1	Acinetobacter soli	GFJ2	GCA_001953195.1	957	Standard	4
ENU57477.1	Acinetobacter guillouiae CIP 63.46	CIP 63.46	GCA_000368145.1	1129	Standard	4
AVH15399.1	Acinetobacter indicus	SGAir0564	GCA_002953575.1	964	Standard	4
AMW77546.1	Acinetobacter sp. TGL-Y2	TGL-Y2	GCA_001612555.1	1109	Standard	4
ATZ61977.1	Acinetobacter bereziniae	XH901	GCA_002813045.1	1129	Standard	4
AMW79824.1	Acinetobacter sp. TGL-Y2	TGL-Y2	GCA_001612555.1	930	Standard	5
ENV54862.1	Acinetobacter baylyi DSM 14961 = CIP 107474	CIP 107474	GCA_000368685.1	641	Standard	5
CAG69807.1	Acinetobacter baylyi ADP1	ADP1	GCA_000046845.1	920	Standard	5
ENU56437.1	Acinetobacter guillouiae CIP 63.46	CIP 63.46	GCA_000368145.1	929	Standard	5
AQV14851.1	Acinetobacter pittii	YMC2010/8/T346	GCA_002012285.1	928	Standard	6
AGQ04778.1	Acinetobacter baumannii	BJAB0715	GCA_000419405.1	937	Standard	6
AIY39023.1	Acinetobacter baumannii	LAC-4	GCA_000786735.1	922	Standard	6
APJ21316.1	Acinetobacter baumannii	AF-401	GCA_001896005.1	920	Standard	6
AJB49833.1	Acinetobacter nosocomialis	6411	GCA_000814165.3	920	Standard	6
ACC55423.1	Acinetobacter baumannii	ACICU	GCA_000018445.1	948	Standard	6
ARN32570.1	Acinetobacter baumannii	ab736	GCA_002116925.1	948	Standard	6
AML76087.1	Acinetobacter baumannii	XH856	GCA_001573125.1	937	Standard	6
ARG39470.1	Acinetobacter baumannii	WKA02	GCA_002082805.1	937	Standard	6
AOX87440.1	Acinetobacter baumannii	KAB06	GCA_001806445.1	937	Standard	6
AOX83552.1	Acinetobacter baumannii	KAB05	GCA_001806425.1	937	Standard	6
AOX71876.1	Acinetobacter baumannii	KAB02	GCA_001806365.1	937	Standard	6
AKQ32254.1	Acinetobacter baumannii	Ab04-mff	GCA_001077655.1	937	Standard	6
AMM99723.1	Acinetobacter baumannii	XH858	GCA_001578145.1	937	Standard	6
AOX83166.1	Acinetobacter baumannii	KAB04	GCA_001806405.1	928	Standard	6
AOX95137.1	Acinetobacter baumannii	KAB08	GCA_001806485.1	928	Standard	6
AUG12949.1	Acinetobacter baumannii	SMC_Paed_Ab_BL01	GCA_002843665.1	928	Standard	6
ATU58095.1	Acinetobacter baumannii	Ab4568	GCA_002762115.1	928	Standard	6
ATU50765.1	Acinetobacter baumannii	Ab4977	GCA_002762095.1	928	Standard	6
ARG10699.1	Acinetobacter baumannii	JBA13	GCA_002082625.1	928	Standard	6
ARG06036.1	Acinetobacter baumannii	SSMA17	GCA_002082885.1	928	Standard	6
ARG03743.1	Acinetobacter baumannii	SAA14	GCA_002082845.1	928	Standard	6
ARF96674.1	Acinetobacter baumannii	SSA12	GCA_002082865.1	928	Standard	6
ARF93033.1	Acinetobacter baumannii	15A5	GCA_002082705.1	928	Standard	6
AOX91283.1	Acinetobacter baumannii	KAB07	GCA_001806465.1	928	Standard	6
ALY01287.1	Acinetobacter baumannii	KBN10P02143	GCA_001514375.1	928	Standard	6
AMC17447.1	Acinetobacter baumannii	YU-R612	GCA_001543995.1	928	Standard	6
CRX65199.1	Acinetobacter baumannii	R2090	GCA_001261895.2	876	Standard	7
CUW34686.1	Acinetobacter baumannii	R2091	GCA_001517645.1	876	Standard	7
ARD29427.1	Acinetobacter lactucae	OTEC-02	GCA_002076935.1	1065	Standard	7
CRL94003.1	Acinetobacter baumannii	CIP70.10	GCA_001457535.1	876	Standard	7
SCD15490.1	Acinetobacter calcoaceticus	NCTC7364	GCA_900093475.1	876	Standard	7
AVN29238.1	Acinetobacter baumannii	AR_0088	GCA_003006035.1	876	Standard	7
ARG38226.1	Acinetobacter baumannii	WKA02	GCA_002082805.1	876	Standard	7
ARG36302.1	Acinetobacter baumannii	HWBA8	GCA_002082785.1	876	Standard	7
APO59049.1	Acinetobacter baumannii	LAC4	GCA_001908295.1	876	Standard	7
AMN01065.1	Acinetobacter baumannii	XH858	GCA_001578145.1	876	Standard	7
AKQ31080.1	Acinetobacter baumannii	Ab04-mff	GCA_001077655.1	876	Standard	7
AIY37481.1	Acinetobacter baumannii	LAC-4	GCA_000786735.1	876	Standard	7
AGH35204.1	Acinetobacter baumannii	D1279779	GCA_000186665.4	876	Standard	7
AGQ06112.1	Acinetobacter baumannii	BJAB0715	GCA_000419405.1	876	Standard	7
AKQ27384.1	Acinetobacter baumannii	ATCC 17978-mff	GCA_001077675.1	927	Standard	8
APX50323.1	Acinetobacter baumannii	AB042	GCA_001941765.1	927	Standard	8
AUM26775.1	Acinetobacter pittii	XJ88	GCA_002863745.1	926	Standard	8
AMX18962.1	Acinetobacter pittii	IEC338SC	GCA_001617545.1	926	Standard	8
AQV16112.1	Acinetobacter pittii	YMC2010/8/T346	GCA_002012285.1	928	Standard	8
AUM27063.1	Acinetobacter pittii	XJ88	GCA_002863745.1	910	Standard	9
AMX18688.1	Acinetobacter pittii	IEC338SC	GCA_001617545.1	921	Standard	9
ARG35544.1	Acinetobacter baumannii	HWBA8	GCA_002082785.1	1020	Standard	9
ATZ64822.1	Acinetobacter bereziniae	XH901	GCA_002813045.1	947	Standard	9
CRL93279.1	Acinetobacter baumannii	CIP70.10	GCA_001457535.1	941	Standard	9
CUW33962.1	Acinetobacter baumannii	R2091	GCA_001517645.1	941	Standard	9
AVN28445.1	Acinetobacter baumannii	AR_0088	GCA_003006035.1	1020	Standard	9
AQV15312.1	Acinetobacter pittii	YMC2010/8/T346	GCA_002012285.1	941	Standard	9
AKQ28072.1	Acinetobacter baumannii	ATCC 17978-mff	GCA_001077675.1	941	Standard	9
APX49626.1	Acinetobacter baumannii	AB042	GCA_001941765.1	941	Standard	9
ESK52097.1	Acinetobacter gyllenbergii NIPH 230	NIPH 230	GCA_000488195.1	831	Standard	10
ENW04656.1	Acinetobacter beijerinckii ANC 3835	ANC 3835	GCA_000368985.1	939	Standard	10
OBY75707.1	Acinetobacter gyllenbergii	FMP01	GCA_001682515.1	1065	Standard	10
PKF34076.1	Acinetobacter proteolyticus	2P01AA	GCA_002835245.1	929	Standard	10
ENX33694.1	Acinetobacter colistiniresistens	NIPH 1859	GCA_000369765.1	931	Standard	10
EPG37406.1	Acinetobacter colistiniresistens	NIPH 2036	GCA_000413935.1	926	Standard	10
ATZ63744.1	Acinetobacter bereziniae	XH901	GCA_002813045.1	912	Standard	11
BAP37139.1	Acinetobacter guillouiae	NBRC 110550	GCA_002370525.1	913	Standard	11
AUT35241.1	Acinetobacter pittii	WCHAP005069	GCA_002902805.1	875	T6SS_Vgr	11
AMO41442.1	Acinetobacter sp. DUT-2	DUT-2	GCA_001581975.1	875	T6SS_Vgr	11
PJG65433.1	Acinetobacter seifertii	V1371	GCA_002795345.1	878	Standard	11
AMX18507.1	Acinetobacter pittii	IEC338SC	GCA_001617545.1	883	Standard	11
ARN31847.1	Acinetobacter baumannii	ab736	GCA_002116925.1	878	Standard	11
ANC38391.1	Acinetobacter baumannii	3207	GCA_001636235.1	1060	Standard	12
AVO88547.1	Acinetobacter baumannii	AR_0102	GCA_003010655.1	1058	Standard	12
CAM87302.1	Acinetobacter baumannii	AYE	GCA_000069245.1	1048	Standard	12
AIL77858.1	Acinetobacter baumannii	AB030	GCA_000746645.1	1060	Standard	12
AIS05974.1	Acinetobacter baumannii	AbH12O-A2	GCA_000761175.1	1060	Standard	12
AVO91840.1	Acinetobacter baumannii	AR_0101	GCA_003010675.1	1060	Standard	12
CAP01587.1	Acinetobacter baumannii	SDF	GCA_000069205.1	1048	Standard	12
ARG31256.1	Acinetobacter baumannii	USA15	GCA_002082825.1	1048	Standard	12
AVE54835.1	Acinetobacter baumannii	AR_0063	GCA_002947845.1	1060	Standard	12
ARG26528.1	Acinetobacter baumannii	USA2	GCA_002082725.1	1058	Standard	12
SQI56231.1	Acinetobacter baumannii	NCTC13421	GCA_900478145.1	1048	Standard	12
AWL19754.1	Acinetobacter nosocomialis	NCTC 8102	GCA_003143895.1	1048	Standard	12
AVN25459.1	Acinetobacter baumannii	AR_0083	GCA_002996805.1	1048	Standard	12
AVN13894.1	Acinetobacter baumannii	WCHAB005078	GCA_002999195.1	1048	Standard	12
AVF44789.1	Acinetobacter nosocomialis	FDAARGOS_129	GCA_002951295.1	1048	Standard	12
ATY44679.1	Acinetobacter baumannii	AB307-0294	GCA_002803025.1	1048	Standard	12
ATP87722.1	Acinetobacter baumannii	A388	GCA_002741415.1	1048	Standard	12
ATD20690.1	Acinetobacter baumannii	11510	GCA_001922425.2	1060	Standard	12
ASF76789.1	Acinetobacter baumannii	A85	GCA_002210065.1	1048	Standard	12
APJ20108.1	Acinetobacter baumannii	AF-401	GCA_001896005.1	1060	Standard	12
ALJ88431.1	Acinetobacter baumannii	D36	GCA_001399655.1	1048	Standard	12
AKA32341.1	Acinetobacter baumannii	AB5075-UW	GCA_000963815.1	1048	Standard	12
AJF81266.1	Acinetobacter baumannii	A1	GCA_000830055.1	1048	Standard	12
ACJ40460.1	Acinetobacter baumannii	AB0057	GCA_000021245.2	1048	Standard	12
ACJ58536.1	Acinetobacter baumannii	AB307-0294	GCA_000021145.1	1048	Standard	12
ENV35532.1	Acinetobacter gerneri DSM 14967 = CIP 107464	CIP 107464	GCA_000368565.1	927	T6SS_Vgr	12
AIL75208.1	Acinetobacter baumannii	AB031	GCA_000746605.1	1060	Standard	12
AOP62638.1	Acinetobacter baumannii	DU202	GCA_000498375.2	1013	Standard	12
AWW81843.1	Acinetobacter baumannii	XH386	GCA_003264275.1	1058	Standard	12
AWW78053.1	Acinetobacter baumannii	XH731	GCA_003264295.1	1058	Standard	12
AWS03150.1	Acinetobacter baumannii	ZS3	GCA_003202135.1	1058	Standard	12
AVG27214.1	Acinetobacter baumannii	S1; AB1A2	GCA_002948475.1	1055	Standard	12
AVE90805.1	Acinetobacter baumannii	WCHAB005133	GCA_002950495.1	1058	Standard	12
AVE45313.1	Acinetobacter baumannii	AR_0056	GCA_002947415.1	1058	Standard	12
AUG14133.1	Acinetobacter baumannii	SMC_Paed_Ab_BL01	GCA_002843665.1	1058	Standard	12
ATU56884.1	Acinetobacter baumannii	Ab4568	GCA_002762115.1	1058	Standard	12
ATU53269.1	Acinetobacter baumannii	Ab4653	GCA_002762155.1	1058	Standard	12
ATU49548.1	Acinetobacter baumannii	Ab4977	GCA_002762095.1	1058	Standard	12
ATR88412.1	Acinetobacter baumannii	AbPK1	GCA_002753915.1	1058	Standard	12
ARG24826.1	Acinetobacter baumannii	SSA6	GCA_002082745.1	1058	Standard	12
ARG21092.1	Acinetobacter baumannii	15A34	GCA_002082685.1	1058	Standard	12
ARG13138.1	Acinetobacter baumannii	CBA7	GCA_002082645.1	1058	Standard	12
ARG09516.1	Acinetobacter baumannii	JBA13	GCA_002082625.1	1058	Standard	12
ARG02551.1	Acinetobacter baumannii	SAA14	GCA_002082845.1	1058	Standard	12
ARF95492.1	Acinetobacter baumannii	SSA12	GCA_002082865.1	1058	Standard	12
ARF92072.1	Acinetobacter baumannii	15A5	GCA_002082705.1	1058	Standard	12
APJ23811.1	Acinetobacter baumannii	AF-673	GCA_001895985.1	1055	Standard	12
APM49441.1	Acinetobacter baumannii	XDR-BJ83	GCA_001902375.1	1058	Standard	12
AJB67373.1	Acinetobacter baumannii	6200	GCA_000814345.1	1058	Standard	12
AJB50020.1	Acinetobacter nosocomialis	6411	GCA_000814165.3	941	Standard	12
BAP67216.1	Acinetobacter baumannii	IOMTU 433	GCA_000828935.1	1060	Standard	12
KMV01890.1	Acinetobacter baumannii	B11911	GCA_001077565.2	1060	Standard	12
AFU37725.1	Acinetobacter baumannii	TYTH-1	GCA_000302575.1	1058	Standard	12
AEP05878.1	Acinetobacter baumannii	MDR-ZJ06	GCA_000226275.1	1058	Standard	12
AGQ09925.1	Acinetobacter baumannii	BJAB0868	GCA_000419425.1	1058	Standard	12
SBS22506.1	Acinetobacter baumannii	BAL062	GCA_900088705.1	1058	Standard	12
BAN88193.1	Acinetobacter baumannii	NCGM 237	GCA_000828795.1	1058	Standard	12
AVN04990.1	Acinetobacter baumannii	AR_0056	GCA_003029495.1	1058	Standard	12
ATU22624.1	Acinetobacter baumannii	AYP-A2	GCA_002761575.1	1058	Standard	12
AQU55728.1	Acinetobacter baumannii	AB34299	GCA_002009115.1	1058	Standard	12
APQ93474.1	Acinetobacter baumannii	CMC-CR-MDR-Ab66	GCA_001922245.1	1055	Standard	12
APQ89702.1	Acinetobacter baumannii	CMC-MDR-Ab59	GCA_001922225.1	1055	Standard	12
APQ85840.1	Acinetobacter baumannii	CMC-CR-MDR-Ab4	GCA_001922205.1	1055	Standard	12
APF44253.1	Acinetobacter baumannii	HRAB-85	GCA_001887305.1	1058	Standard	12
AOX96368.1	Acinetobacter baumannii	KAB08	GCA_001806485.1	1058	Standard	12
AOX92507.1	Acinetobacter baumannii	KAB07	GCA_001806465.1	1058	Standard	12
AOX88671.1	Acinetobacter baumannii	KAB06	GCA_001806445.1	1058	Standard	12
AOX84800.1	Acinetobacter baumannii	KAB05	GCA_001806425.1	1058	Standard	12
AOX81933.1	Acinetobacter baumannii	KAB04	GCA_001806405.1	1058	Standard	12
AOX77789.1	Acinetobacter baumannii	KAB03	GCA_001806385.1	1058	Standard	12
AOX73097.1	Acinetobacter baumannii	KAB02	GCA_001806365.1	1058	Standard	12
AOX69302.1	Acinetobacter baumannii	KAB01	GCA_001806345.1	1058	Standard	12
ANB89253.1	Acinetobacter baumannii	ORAB01	GCA_000939415.2	1055	Standard	12
AML74886.1	Acinetobacter baumannii	XH856	GCA_001573125.1	1058	Standard	12
AML71329.1	Acinetobacter baumannii	XH857	GCA_001573105.1	1058	Standard	12
AML66638.1	Acinetobacter baumannii	XH859	GCA_001573085.1	1058	Standard	12
AML64160.1	Acinetobacter baumannii	XH860	GCA_001573065.1	1058	Standard	12
AMC14961.1	Acinetobacter baumannii	YU-R612	GCA_001543995.1	1058	Standard	12
ALY00046.1	Acinetobacter baumannii	KBN10P02143	GCA_001514375.1	1058	Standard	12
AKJ46335.1	Acinetobacter baumannii	XH386	GCA_001026965.1	1058	Standard	12
AIA52787.1	Acinetobacter baumannii	AC29	GCA_000695855.3	1058	Standard	12
AHX64208.1	Acinetobacter baumannii	AC30	GCA_000307975.2	1058	Standard	12
AHJ92778.1	Acinetobacter baumannii	AB07	GCA_000576535.1	1058	Standard	12
AGQ13796.1	Acinetobacter baumannii	BJAB07104	GCA_000419385.1	1058	Standard	12
AFI96045.1	Acinetobacter baumannii	MDR-TJ	GCA_000187205.4	1058	Standard	12
ADX91867.1	Acinetobacter baumannii	TCDC-AB0715	GCA_000189735.2	1039	Standard	12
ACC56573.1	Acinetobacter baumannii	ACICU	GCA_000018445.1	1058	Standard	12
ADX03344.1	Acinetobacter baumannii	1656-2	GCA_000188215.1	1058	Standard	12
AOA57354.1	Acinetobacter larvae	BRTC-1	GCA_001704115.1	918	Standard	13
SCD14180.1	Acinetobacter calcoaceticus	NCTC7364	GCA_900093475.1	952	Standard	13
AVN28048.1	Acinetobacter baumannii	AR_0088	GCA_003006035.1	920	Standard	13
ARG35122.1	Acinetobacter baumannii	HWBA8	GCA_002082785.1	920	Standard	13
APX49004.1	Acinetobacter baumannii	AB042	GCA_001941765.1	920	Standard	13
ANC37278.1	Acinetobacter baumannii	3207	GCA_001636235.1	920	Standard	13
AHB93084.1	Acinetobacter baumannii	ZW85-1	GCA_000505685.2	945	Standard	13
AKQ28498.1	Acinetobacter baumannii	ATCC 17978-mff	GCA_001077675.1	920	Standard	13
ENV32717.1	Acinetobacter gerneri DSM 14967 = CIP 107464	CIP 107464	GCA_000368565.1	1013	T6SS_Vgr	14
EOR08054.1	Acinetobacter tandoii DSM 14970 = CIP 107469	CIP 107469	GCA_000400735.1	1009	Standard	14
AMW78310.1	Acinetobacter sp. TGL-Y2	TGL-Y2	GCA_001612555.1	946	Standard	14
CAP00738.1	Acinetobacter baumannii	SDF	GCA_000069205.1	1065	Standard	14
AVN07313.1	Acinetobacter baumannii	AR_0056	GCA_003029495.1	1064	Standard	14
AUG14675.1	Acinetobacter baumannii	SMC_Paed_Ab_BL01	GCA_002843665.1	1016	Standard	14
AVE45482.1	Acinetobacter baumannii	AR_0056	GCA_002947415.1	1064	Standard	14
BAP67460.1	Acinetobacter baumannii	IOMTU 433	GCA_000828935.1	1016	Standard	14
KMV01705.1	Acinetobacter baumannii	B11911	GCA_001077565.2	1064	Standard	14
ACJ57904.1	Acinetobacter baumannii	AB307-0294	GCA_000021145.1	1064	Standard	14
ALJ88607.1	Acinetobacter baumannii	D36	GCA_001399655.1	1064	Standard	14
AOA58025.1	Acinetobacter larvae	BRTC-1	GCA_001704115.1	1039	Standard	14
BAP36558.1	Acinetobacter guillouiae	NBRC 110550	GCA_002370525.1	1194	Standard	14
ENV16796.1	Acinetobacter guillouiae NIPH 991	NIPH 991	GCA_000368485.1	1194	Standard	14
AVO91661.1	Acinetobacter baumannii	AR_0101	GCA_003010675.1	1039	Standard	14
AVE54655.1	Acinetobacter baumannii	AR_0063	GCA_002947845.1	1039	Standard	14
ATD18515.1	Acinetobacter baumannii	11510	GCA_001922425.2	1039	Standard	14
ARG17739.1	Acinetobacter nosocomialis	SSA3	GCA_002082665.1	1064	Standard	14
APJ20345.1	Acinetobacter baumannii	AF-401	GCA_001896005.1	1039	Standard	14
AIL78116.1	Acinetobacter baumannii	AB030	GCA_000746645.1	1039	Standard	14
AIS05824.1	Acinetobacter baumannii	AbH12O-A2	GCA_000761175.1	1039	Standard	14
AJB67545.1	Acinetobacter baumannii	6200	GCA_000814345.1	1064	Standard	14
AVF07886.1	Acinetobacter baumannii	AR_0078	GCA_002948925.1	1064	Standard	14
SQI56831.1	Acinetobacter baumannii	NCTC13421	GCA_900478145.1	1064	Standard	14
AWL19954.1	Acinetobacter nosocomialis	NCTC 8102	GCA_003143895.1	1064	Standard	14
AVN13712.1	Acinetobacter baumannii	WCHAB005078	GCA_002999195.1	1064	Standard	14
ATY44873.1	Acinetobacter baumannii	AB307-0294	GCA_002803025.1	1064	Standard	14
ATP88007.1	Acinetobacter baumannii	A388	GCA_002741415.1	1064	Standard	14
ASF76506.1	Acinetobacter baumannii	A85	GCA_002210065.1	1064	Standard	14
AKA32534.1	Acinetobacter baumannii	AB5075-UW	GCA_000963815.1	1064	Standard	14
ACJ40182.1	Acinetobacter baumannii	AB0057	GCA_000021245.2	1064	Standard	14
AJF81071.1	Acinetobacter baumannii	A1	GCA_000830055.1	1064	Standard	14
AIL75044.1	Acinetobacter baumannii	AB031	GCA_000746605.1	1064	Standard	14
SBS22711.1	Acinetobacter baumannii	BAL062	GCA_900088705.1	1064	Standard	14
APQ93617.1	Acinetobacter baumannii	CMC-CR-MDR-Ab66	GCA_001922245.1	1064	Standard	14
APQ89840.1	Acinetobacter baumannii	CMC-MDR-Ab59	GCA_001922225.1	1064	Standard	14
APQ85983.1	Acinetobacter baumannii	CMC-CR-MDR-Ab4	GCA_001922205.1	1064	Standard	14
APF44379.1	Acinetobacter baumannii	HRAB-85	GCA_001887305.1	1064	Standard	14
ANB89397.1	Acinetobacter baumannii	ORAB01	GCA_000939415.2	1064	Standard	14
AML75040.1	Acinetobacter baumannii	XH856	GCA_001573125.1	1064	Standard	14
AMC14823.1	Acinetobacter baumannii	YU-R612	GCA_001543995.1	1064	Standard	14
ALY00198.1	Acinetobacter baumannii	KBN10P02143	GCA_001514375.1	1064	Standard	14
AKJ46479.1	Acinetobacter baumannii	XH386	GCA_001026965.1	1064	Standard	14
AGQ13668.1	Acinetobacter baumannii	BJAB07104	GCA_000419385.1	1064	Standard	14
AGQ09791.1	Acinetobacter baumannii	BJAB0868	GCA_000419425.1	1064	Standard	14
AFU37586.1	Acinetobacter baumannii	TYTH-1	GCA_000302575.1	1064	Standard	14
AFI96202.1	Acinetobacter baumannii	MDR-TJ	GCA_000187205.4	1064	Standard	14
ACC56428.1	Acinetobacter baumannii	ACICU	GCA_000018445.1	966	Standard	14
AEP05725.1	Acinetobacter baumannii	MDR-ZJ06	GCA_000226275.1	1065	Standard	14
BAN88309.1	Acinetobacter baumannii	NCGM 237	GCA_000828795.1	1065	Standard	14
AWW81990.1	Acinetobacter baumannii	XH386	GCA_003264275.1	1064	Standard	14
AWS02987.1	Acinetobacter baumannii	ZS3	GCA_003202135.1	1064	Standard	14
AWO16034.1	Acinetobacter baumannii	DA33098	GCA_003181015.1	1064	Standard	14
AVO88686.1	Acinetobacter baumannii	AR_0102	GCA_003010655.1	1064	Standard	14
AVG27358.1	Acinetobacter baumannii	S1; AB1A2	GCA_002948475.1	1064	Standard	14
AVE90962.1	Acinetobacter baumannii	WCHAB005133	GCA_002950495.1	1064	Standard	14
AUM27025.1	Acinetobacter pittii	XJ88	GCA_002863745.1	1068	Standard	14
ATU57029.1	Acinetobacter baumannii	Ab4568	GCA_002762115.1	1064	Standard	14
ATU53428.1	Acinetobacter baumannii	Ab4653	GCA_002762155.1	1064	Standard	14
ATU49694.1	Acinetobacter baumannii	Ab4977	GCA_002762095.1	1064	Standard	14
ARG26399.1	Acinetobacter baumannii	USA2	GCA_002082725.1	1064	Standard	14
ARG24686.1	Acinetobacter baumannii	SSA6	GCA_002082745.1	1064	Standard	14
ARG21231.1	Acinetobacter baumannii	15A34	GCA_002082685.1	1064	Standard	14
ARF92212.1	Acinetobacter baumannii	15A5	GCA_002082705.1	1064	Standard	14
APM49565.1	Acinetobacter baumannii	XDR-BJ83	GCA_001902375.1	1064	Standard	14
ADX91712.1	Acinetobacter baumannii	TCDC-AB0715	GCA_000189735.2	1064	Standard	14
APJ23953.1	Acinetobacter baumannii	AF-673	GCA_001895985.1	1064	Standard	14
