# Supplementary material for: Bioinformatic Analysis of the Type VI Secretion System and Its Potential Toxins in the Acinetobacter Genus
Source: Front Microbiol. 2019 Nov 1;10:2519. doi: 10.3389/fmicb.2019.02519 (PMC6838775; doi:10.3389/fmicb.2019.02519)
Supplement: TABLE S8 — NCBI web-Conserved domains search tool results for Acinetobacter Rhs proteins. [file Table_8.XLS]

## Sheet: Sheet1
Table S8. NCBI web-Conserved domains search tool results for Acinetobacter Rhs proteins(1)											(1) Marchler-Bauer et al. 2015
Query	Hit type	PSSM-ID	From	To	E-Value	Bitscore	Accession	Short name (2)	Incomplete	Superfamily	(2) extra domains are shown in color
Q#1 - ACC56430.1	specific	225750	647	1430	1.75582e-31	133.52	COG3209	RhsA	-	cl27255
Q#1 - ACC56430.1	specific	310291	521	557	5.61592e-05	43.7503	pfam05593	RHS_repeat	-	cl11982
Q#2 - ACC56574.1	specific	225750	693	1483	7.18032e-46	178973	COG3209	RhsA	-	cl27255
Q#2 - ACC56574.1	superfamily	317945	1499	1583	7.59443e-09	55.7013	cl21428	Tox-GHH superfamily	-	-
Q#2 - ACC56574.1	specific	310291	662	698	0.000567412	40.6687	pfam05593	RHS_repeat	-	cl11982
Q#3 - ACJ40183.1	specific	225750	647	1421	2.57149e-32	136216	COG3209	RhsA	-	cl27255
Q#3 - ACJ40183.1	specific	310291	521	557	9.97726e-06	46.0615	pfam05593	RHS_repeat	-	cl11982
Q#4 - ACJ40461.1	specific	225750	699	1545	3.73912e-41	164336	COG3209	RhsA	-	cl27255
Q#4 - ACJ40461.1	specific	316898	1506	1605	6.97312e-08	53.7115	pfam14412	AHH	-	cl16862
Q#4 - ACJ40461.1	specific	310291	676	712	0.00649146	37.5871	pfam05593	RHS_repeat	-	cl11982
Q#5 - ACJ56263.1(Warning: this sequence record may be obsolete or preliminary)	specific	225750	647	1421	2.57149e-32	136216	COG3209	RhsA	-	cl27255
Q#5 - ACJ56263.1(Warning: this sequence record may be obsolete or preliminary)	specific	310291	521	557	9.97726e-06	46.0615	pfam05593	RHS_repeat	-	cl11982
Q#6 - ACJ56464.1(Warning: this sequence record may be obsolete or preliminary)	specific	225750	699	1545	3.73912e-41	164336	COG3209	RhsA	-	cl27255
Q#6 - ACJ56464.1(Warning: this sequence record may be obsolete or preliminary)	specific	316898	1506	1605	6.97312e-08	53.7115	pfam14412	AHH	-	cl16862
Q#6 - ACJ56464.1(Warning: this sequence record may be obsolete or preliminary)	specific	310291	676	712	0.00649146	37.5871	pfam05593	RHS_repeat	-	cl11982
Q#7 - ADX03345.1	specific	225750	693	1483	7.18032e-46	178973	COG3209	RhsA	-	cl27255
Q#7 - ADX03345.1	superfamily	317945	1499	1583	7.59443e-09	55.7013	cl21428	Tox-GHH superfamily	-	-
Q#7 - ADX03345.1	specific	310291	662	698	0.000567412	40.6687	pfam05593	RHS_repeat	-	cl11982
Q#8 - ADX91713.1	specific	225750	647	1430	1.75582e-31	133.52	COG3209	RhsA	-	cl27255
Q#8 - ADX91713.1	specific	310291	521	557	5.61592e-05	43.7503	pfam05593	RHS_repeat	-	cl11982
Q#9 - ADX91868.1	specific	225750	693	1483	7.18032e-46	178973	COG3209	RhsA	-	cl27255
Q#9 - ADX91868.1	superfamily	317945	1499	1583	7.59443e-09	55.7013	cl21428	Tox-GHH superfamily	-	-
Q#9 - ADX91868.1	specific	310291	662	698	0.000567412	40.6687	pfam05593	RHS_repeat	-	cl11982
Q#10 - ADY81214.1	specific	274730	325	409	2.30974e-33	122994	TIGR03696	Rhs_assc_core	-	cl27255
Q#10 - ADY81214.1	specific	308891	298	330	4.8269e-10	56898	pfam03527	RHS	-	cl04135
Q#10 - ADY81214.1	superfamily	317945	428	512	1.4541e-08	53.3901	cl21428	Tox-GHH superfamily	-	-
Q#11 - AEP05726.1	specific	225750	647	1430	1.75582e-31	133.52	COG3209	RhsA	-	cl27255
Q#11 - AEP05726.1	specific	310291	521	557	5.61592e-05	43.7503	pfam05593	RHS_repeat	-	cl11982
Q#12 - AEP05879.1	specific	225750	693	1483	7.18032e-46	178973	COG3209	RhsA	-	cl27255
Q#12 - AEP05879.1	superfamily	317945	1499	1583	7.59443e-09	55.7013	cl21428	Tox-GHH superfamily	-	-
Q#12 - AEP05879.1	specific	310291	662	698	0.000567412	40.6687	pfam05593	RHS_repeat	-	cl11982
Q#13 - AFI96044.1	specific	225750	693	1483	7.18032e-46	178973	COG3209	RhsA	-	cl27255
Q#13 - AFI96044.1	superfamily	317945	1499	1583	7.59443e-09	55.7013	cl21428	Tox-GHH superfamily	-	-
Q#13 - AFI96044.1	specific	310291	662	698	0.000567412	40.6687	pfam05593	RHS_repeat	-	cl11982
Q#14 - AFI96201.1	specific	225750	647	1430	1.75582e-31	133.52	COG3209	RhsA	-	cl27255
Q#14 - AFI96201.1	specific	310291	521	557	5.61592e-05	43.7503	pfam05593	RHS_repeat	-	cl11982
Q#15 - AFU37587.1	specific	225750	647	1430	1.75582e-31	133.52	COG3209	RhsA	-	cl27255
Q#15 - AFU37587.1	specific	310291	521	557	5.61592e-05	43.7503	pfam05593	RHS_repeat	-	cl11982
Q#16 - AFU37726.1	specific	225750	693	1483	7.18032e-46	178973	COG3209	RhsA	-	cl27255
Q#16 - AFU37726.1	superfamily	317945	1499	1583	7.59443e-09	55.7013	cl21428	Tox-GHH superfamily	-	-
Q#16 - AFU37726.1	specific	310291	662	698	0.000567412	40.6687	pfam05593	RHS_repeat	-	cl11982
Q#17 - AGQ09792.1	specific	225750	647	1430	1.93086e-31	133.52	COG3209	RhsA	-	cl27255
Q#17 - AGQ09792.1	specific	310291	521	557	5.83157e-05	43.7503	pfam05593	RHS_repeat	-	cl11982
Q#18 - AGQ09926.1	specific	225750	693	1483	7.18032e-46	178973	COG3209	RhsA	-	cl27255
Q#18 - AGQ09926.1	superfamily	317945	1499	1583	7.59443e-09	55.7013	cl21428	Tox-GHH superfamily	-	-
Q#18 - AGQ09926.1	specific	310291	662	698	0.000567412	40.6687	pfam05593	RHS_repeat	-	cl11982
Q#19 - AGQ13669.1	specific	225750	647	1430	1.75582e-31	133.52	COG3209	RhsA	-	cl27255
Q#19 - AGQ13669.1	specific	310291	521	557	5.61592e-05	43.7503	pfam05593	RHS_repeat	-	cl11982
Q#20 - AGQ13797.1	specific	225750	693	1483	7.18032e-46	178973	COG3209	RhsA	-	cl27255
Q#20 - AGQ13797.1	superfamily	317945	1499	1583	7.59443e-09	55.7013	cl21428	Tox-GHH superfamily	-	-
Q#20 - AGQ13797.1	specific	310291	662	698	0.000567412	40.6687	pfam05593	RHS_repeat	-	cl11982
Q#21 - AHJ92779.1	specific	225750	693	1483	7.18032e-46	178973	COG3209	RhsA	-	cl27255
Q#21 - AHJ92779.1	superfamily	317945	1499	1583	7.59443e-09	55.7013	cl21428	Tox-GHH superfamily	-	-
Q#21 - AHJ92779.1	specific	310291	662	698	0.000567412	40.6687	pfam05593	RHS_repeat	-	cl11982
Q#22 - AHX64207.1	specific	225750	693	1483	7.18032e-46	178973	COG3209	RhsA	-	cl27255
Q#22 - AHX64207.1	superfamily	317945	1499	1583	7.59443e-09	55.7013	cl21428	Tox-GHH superfamily	-	-
Q#22 - AHX64207.1	specific	310291	662	698	0.000567412	40.6687	pfam05593	RHS_repeat	-	cl11982
Q#23 - AIA52786.1	specific	225750	693	1483	7.18032e-46	178973	COG3209	RhsA	-	cl27255
Q#23 - AIA52786.1	superfamily	317945	1499	1583	7.59443e-09	55.7013	cl21428	Tox-GHH superfamily	-	-
Q#23 - AIA52786.1	specific	310291	662	698	0.000567412	40.6687	pfam05593	RHS_repeat	-	cl11982
Q#24 - AIL78115.1	specific	225750	647	1421	1.51672e-32	136986	COG3209	RhsA	-	cl27255
Q#24 - AIL78115.1	specific	310291	521	557	3.67088e-05	44.1355	pfam05593	RHS_repeat	-	cl11982
Q#25 - AIS05825.1	specific	225750	647	1421	1.51672e-32	136986	COG3209	RhsA	-	cl27255
Q#25 - AIS05825.1	specific	310291	521	557	3.67088e-05	44.1355	pfam05593	RHS_repeat	-	cl11982
Q#26 - AJB67372.1	specific	225750	693	1480	4.29608e-43	170499	COG3209	RhsA	-	cl27255
Q#26 - AJB67372.1	specific	310291	662	698	0.000591298	40.6687	pfam05593	RHS_repeat	-	cl11982
Q#27 - AJB67544.1	specific	225750	647	1421	1.57934e-33	140068	COG3209	RhsA	-	cl27255
Q#27 - AJB67544.1	specific	310291	521	557	1.55543e-05	45.2911	pfam05593	RHS_repeat	-	cl11982
Q#28 - AJF81072.1	specific	225750	647	1421	2.57149e-32	136216	COG3209	RhsA	-	cl27255
Q#28 - AJF81072.1	specific	310291	521	557	9.97726e-06	46.0615	pfam05593	RHS_repeat	-	cl11982
Q#29 - AJF81267.1	specific	225750	699	1545	3.73912e-41	164336	COG3209	RhsA	-	cl27255
Q#29 - AJF81267.1	specific	316898	1506	1605	6.97312e-08	53.7115	pfam14412	AHH	-	cl16862
Q#29 - AJF81267.1	specific	310291	676	712	0.00649146	37.5871	pfam05593	RHS_repeat	-	cl11982
Q#30 - AKA32340.1	specific	225750	699	1545	3.73912e-41	164336	COG3209	RhsA	-	cl27255
Q#30 - AKA32340.1	specific	316898	1506	1605	6.97312e-08	53.7115	pfam14412	AHH	-	cl16862
Q#30 - AKA32340.1	specific	310291	676	712	0.00649146	37.5871	pfam05593	RHS_repeat	-	cl11982
Q#31 - AKA32533.1	specific	225750	647	1421	2.33802e-32	136601	COG3209	RhsA	-	cl27255
Q#31 - AKA32533.1	specific	310291	521	557	9.97726e-06	46.0615	pfam05593	RHS_repeat	-	cl11982
Q#32 - AKJ46334.1	specific	225750	693	1483	7.18032e-46	178973	COG3209	RhsA	-	cl27255
Q#32 - AKJ46334.1	superfamily	317945	1499	1583	7.59443e-09	55.7013	cl21428	Tox-GHH superfamily	-	-
Q#32 - AKJ46334.1	specific	310291	662	698	0.000567412	40.6687	pfam05593	RHS_repeat	-	cl11982
Q#33 - AKJ46478.1	specific	225750	647	1430	1.75582e-31	133.52	COG3209	RhsA	-	cl27255
Q#33 - AKJ46478.1	specific	310291	521	557	5.61592e-05	43.7503	pfam05593	RHS_repeat	-	cl11982
Q#34 - ALH95481.1	specific	225750	799	1607	2.45407e-30	130053	COG3209	RhsA	-	cl27255
Q#34 - ALH95481.1	specific	316210	14	123	5.44125e-30	118071	pfam13665	DUF4150	-	cl21497
Q#34 - ALH95481.1	specific	310291	740	773	0.000308805	41.8243	pfam05593	RHS_repeat	-	cl11982
Q#34 - ALH95481.1	specific	310291	678	714	0.00455692	38.3575	pfam05593	RHS_repeat	-	cl11982
Q#35 - ALJ88430.1	specific	225750	699	1545	3.73912e-41	164336	COG3209	RhsA	-	cl27255
Q#35 - ALJ88430.1	specific	316898	1506	1605	6.97312e-08	53.7115	pfam14412	AHH	-	cl16862
Q#35 - ALJ88430.1	specific	310291	676	712	0.00649146	37.5871	pfam05593	RHS_repeat	-	cl11982
Q#36 - ALJ88606.1	specific	225750	647	1421	2.57149e-32	136216	COG3209	RhsA	-	cl27255
Q#36 - ALJ88606.1	specific	310291	521	557	9.97726e-06	46.0615	pfam05593	RHS_repeat	-	cl11982
Q#37 - ALY00045.1	specific	225750	693	1483	7.18032e-46	178973	COG3209	RhsA	-	cl27255
Q#37 - ALY00045.1	superfamily	317945	1499	1583	7.59443e-09	55.7013	cl21428	Tox-GHH superfamily	-	-
Q#37 - ALY00045.1	specific	310291	662	698	0.000567412	40.6687	pfam05593	RHS_repeat	-	cl11982
Q#38 - ALY00197.1	specific	225750	647	1430	1.75582e-31	133.52	COG3209	RhsA	-	cl27255
Q#38 - ALY00197.1	specific	310291	521	557	5.61592e-05	43.7503	pfam05593	RHS_repeat	-	cl11982
Q#39 - AMC14824.1	specific	225750	647	1430	1.75582e-31	133.52	COG3209	RhsA	-	cl27255
Q#39 - AMC14824.1	specific	310291	521	557	5.61592e-05	43.7503	pfam05593	RHS_repeat	-	cl11982
Q#40 - AMC14962.1	specific	225750	693	1483	7.18032e-46	178973	COG3209	RhsA	-	cl27255
Q#40 - AMC14962.1	superfamily	317945	1499	1583	7.59443e-09	55.7013	cl21428	Tox-GHH superfamily	-	-
Q#40 - AMC14962.1	specific	310291	662	698	0.000567412	40.6687	pfam05593	RHS_repeat	-	cl11982
Q#41 - AML64159.1	specific	225750	693	1483	7.18032e-46	178973	COG3209	RhsA	-	cl27255
Q#41 - AML64159.1	superfamily	317945	1499	1583	7.59443e-09	55.7013	cl21428	Tox-GHH superfamily	-	-
Q#41 - AML64159.1	specific	310291	662	698	0.000567412	40.6687	pfam05593	RHS_repeat	-	cl11982
Q#42 - AML66639.1	specific	225750	693	1483	7.18032e-46	178973	COG3209	RhsA	-	cl27255
Q#42 - AML66639.1	superfamily	317945	1499	1583	7.59443e-09	55.7013	cl21428	Tox-GHH superfamily	-	-
Q#42 - AML66639.1	specific	310291	662	698	0.000567412	40.6687	pfam05593	RHS_repeat	-	cl11982
Q#43 - AML71328.1	specific	225750	693	1483	7.18032e-46	178973	COG3209	RhsA	-	cl27255
Q#43 - AML71328.1	superfamily	317945	1499	1583	7.59443e-09	55.7013	cl21428	Tox-GHH superfamily	-	-
Q#43 - AML71328.1	specific	310291	662	698	0.000567412	40.6687	pfam05593	RHS_repeat	-	cl11982
Q#44 - AML74885.1	specific	225750	693	1483	7.18032e-46	178973	COG3209	RhsA	-	cl27255
Q#44 - AML74885.1	superfamily	317945	1499	1583	7.59443e-09	55.7013	cl21428	Tox-GHH superfamily	-	-
Q#44 - AML74885.1	specific	310291	662	698	0.000567412	40.6687	pfam05593	RHS_repeat	-	cl11982
Q#45 - AML75039.1	specific	225750	647	1430	1.75582e-31	133.52	COG3209	RhsA	-	cl27255
Q#45 - AML75039.1	specific	310291	521	557	5.61592e-05	43.7503	pfam05593	RHS_repeat	-	cl11982
Q#46 - AMX18957.1	specific	274730	281	362	2.9742e-33	121838	TIGR03696	Rhs_assc_core	-	cl27255
Q#46 - AMX18957.1	specific	308891	254	286	8.13583e-11	58.4388	pfam03527	RHS	-	cl04135
Q#46 - AMX18957.1	superfamily	292266	390	464	0.000284526	40.5818	cl21425	Tox-ART-HYD1 superfamily	-	-
Q#47 - ANB89252.1	specific	225750	693	1483	7.18032e-46	178973	COG3209	RhsA	-	cl27255
Q#47 - ANB89252.1	superfamily	317945	1499	1583	7.59443e-09	55.7013	cl21428	Tox-GHH superfamily	-	-
Q#47 - ANB89252.1	specific	310291	662	698	0.000567412	40.6687	pfam05593	RHS_repeat	-	cl11982
Q#48 - ANB89396.1	specific	225750	647	1430	3.95433e-31	132364	COG3209	RhsA	-	cl27255
Q#48 - ANB89396.1	specific	310291	521	557	5.45943e-05	43.7503	pfam05593	RHS_repeat	-	cl11982
Q#49 - AOA58028.1	specific	225750	161	319	1.52047e-12	68.0357	COG3209	RhsA	C	cl27255
Q#49 - AOA58028.1	specific	310291	17	53	0.000388771	37.2019	pfam05593	RHS_repeat	-	cl11982
Q#50 - AOA59586.1	specific	225750	662	1390	3.22673e-35	145461	COG3209	RhsA	-	cl27255
Q#50 - AOA59586.1	specific	310291	518	554	0.000307246	39.5131	pfam05593	RHS_repeat	-	cl11982
Q#51 - AOP62639.1	specific	225750	693	1483	7.18032e-46	178973	COG3209	RhsA	-	cl27255
Q#51 - AOP62639.1	superfamily	317945	1499	1583	7.59443e-09	55.7013	cl21428	Tox-GHH superfamily	-	-
Q#51 - AOP62639.1	specific	310291	662	698	0.000567412	40.6687	pfam05593	RHS_repeat	-	cl11982
Q#52 - AOX69303.1	specific	225750	693	1483	7.18032e-46	178973	COG3209	RhsA	-	cl27255
Q#52 - AOX69303.1	superfamily	317945	1499	1583	7.59443e-09	55.7013	cl21428	Tox-GHH superfamily	-	-
Q#52 - AOX69303.1	specific	310291	662	698	0.000567412	40.6687	pfam05593	RHS_repeat	-	cl11982
Q#53 - AOX72975.1	specific	225750	647	1358	1.06052e-23	108482	COG3209	RhsA	C	cl27255
Q#53 - AOX72975.1	specific	310291	521	557	5.71889e-06	44.1355	pfam05593	RHS_repeat	-	cl11982
Q#54 - AOX73098.1	specific	225750	693	1483	7.18032e-46	178973	COG3209	RhsA	-	cl27255
Q#54 - AOX73098.1	superfamily	317945	1499	1583	7.59443e-09	55.7013	cl21428	Tox-GHH superfamily	-	-
Q#54 - AOX73098.1	specific	310291	662	698	0.000567412	40.6687	pfam05593	RHS_repeat	-	cl11982
Q#55 - AOX77788.1	specific	225750	693	1483	7.18032e-46	178973	COG3209	RhsA	-	cl27255
Q#55 - AOX77788.1	superfamily	317945	1499	1583	7.59443e-09	55.7013	cl21428	Tox-GHH superfamily	-	-
Q#55 - AOX77788.1	specific	310291	662	698	0.000567412	40.6687	pfam05593	RHS_repeat	-	cl11982
Q#56 - AOX81932.1	specific	225750	693	1483	7.18032e-46	178973	COG3209	RhsA	-	cl27255
Q#56 - AOX81932.1	superfamily	317945	1499	1583	7.59443e-09	55.7013	cl21428	Tox-GHH superfamily	-	-
Q#56 - AOX81932.1	specific	310291	662	698	0.000567412	40.6687	pfam05593	RHS_repeat	-	cl11982
Q#57 - AOX82053.1	specific	225750	647	1358	1.06052e-23	108482	COG3209	RhsA	C	cl27255
Q#57 - AOX82053.1	specific	310291	521	557	5.71889e-06	44.1355	pfam05593	RHS_repeat	-	cl11982
Q#58 - AOX84676.1	specific	225750	193	904	5.81292e-21	98.4665	COG3209	RhsA	C	cl27255
Q#58 - AOX84676.1	specific	310291	67	103	1.02998e-05	42.9799	pfam05593	RHS_repeat	-	cl11982
Q#59 - AOX84801.1	specific	225750	693	1483	7.18032e-46	178973	COG3209	RhsA	-	cl27255
Q#59 - AOX84801.1	superfamily	317945	1499	1583	7.59443e-09	55.7013	cl21428	Tox-GHH superfamily	-	-
Q#59 - AOX84801.1	specific	310291	662	698	0.000567412	40.6687	pfam05593	RHS_repeat	-	cl11982
Q#60 - AOX88550.1	specific	225750	647	1358	1.06052e-23	108482	COG3209	RhsA	C	cl27255
Q#60 - AOX88550.1	specific	310291	521	557	5.71889e-06	44.1355	pfam05593	RHS_repeat	-	cl11982
Q#61 - AOX88672.1	specific	225750	693	1483	7.18032e-46	178973	COG3209	RhsA	-	cl27255
Q#61 - AOX88672.1	superfamily	317945	1499	1583	7.59443e-09	55.7013	cl21428	Tox-GHH superfamily	-	-
Q#61 - AOX88672.1	specific	310291	662	698	0.000567412	40.6687	pfam05593	RHS_repeat	-	cl11982
Q#62 - AOX92387.1	specific	225750	647	1358	1.06052e-23	108482	COG3209	RhsA	C	cl27255
Q#62 - AOX92387.1	specific	310291	521	557	5.71889e-06	44.1355	pfam05593	RHS_repeat	-	cl11982
Q#63 - AOX92508.1	specific	225750	693	1483	7.18032e-46	178973	COG3209	RhsA	-	cl27255
Q#63 - AOX92508.1	superfamily	317945	1499	1583	7.59443e-09	55.7013	cl21428	Tox-GHH superfamily	-	-
Q#63 - AOX92508.1	specific	310291	662	698	0.000567412	40.6687	pfam05593	RHS_repeat	-	cl11982
Q#64 - AOX96243.1	specific	225750	647	1358	1.06052e-23	108482	COG3209	RhsA	C	cl27255
Q#64 - AOX96243.1	specific	310291	521	557	5.71889e-06	44.1355	pfam05593	RHS_repeat	-	cl11982
Q#65 - AOX96369.1	specific	225750	693	1483	7.18032e-46	178973	COG3209	RhsA	-	cl27255
Q#65 - AOX96369.1	superfamily	317945	1499	1583	7.59443e-09	55.7013	cl21428	Tox-GHH superfamily	-	-
Q#65 - AOX96369.1	specific	310291	662	698	0.000567412	40.6687	pfam05593	RHS_repeat	-	cl11982
Q#66 - APF44252.1	specific	225750	693	1483	7.18032e-46	178973	COG3209	RhsA	-	cl27255
Q#66 - APF44252.1	superfamily	317945	1499	1583	7.59443e-09	55.7013	cl21428	Tox-GHH superfamily	-	-
Q#66 - APF44252.1	specific	310291	662	698	0.000567412	40.6687	pfam05593	RHS_repeat	-	cl11982
Q#67 - APF44378.1	specific	225750	647	1430	1.75582e-31	133.52	COG3209	RhsA	-	cl27255
Q#67 - APF44378.1	specific	310291	521	557	5.61592e-05	43.7503	pfam05593	RHS_repeat	-	cl11982
Q#68 - APJ20107.1	specific	225750	727	1512	7.41247e-39	157017	COG3209	RhsA	-	cl27255
Q#68 - APJ20107.1	superfamily	316915	1529	1633	1.66608e-08	55945	cl24268	YwqJ-deaminase superfamily	-	-
Q#68 - APJ20107.1	specific	310291	689	724	2.43628e-05	44.9059	pfam05593	RHS_repeat	-	cl11982
Q#69 - APJ20344.1	specific	225750	647	1421	1.51672e-32	136986	COG3209	RhsA	-	cl27255
Q#69 - APJ20344.1	specific	310291	521	557	3.67088e-05	44.1355	pfam05593	RHS_repeat	-	cl11982
Q#70 - APJ23810.1	specific	225750	693	1483	7.18032e-46	178973	COG3209	RhsA	-	cl27255
Q#70 - APJ23810.1	superfamily	317945	1499	1583	7.59443e-09	55.7013	cl21428	Tox-GHH superfamily	-	-
Q#70 - APJ23810.1	specific	310291	662	698	0.000567412	40.6687	pfam05593	RHS_repeat	-	cl11982
Q#71 - APJ23952.1	specific	225750	647	1430	3.95433e-31	132364	COG3209	RhsA	-	cl27255
Q#71 - APJ23952.1	specific	310291	521	557	5.45943e-05	43.7503	pfam05593	RHS_repeat	-	cl11982
Q#72 - APM49440.1	specific	225750	693	1483	7.18032e-46	178973	COG3209	RhsA	-	cl27255
Q#72 - APM49440.1	superfamily	317945	1499	1583	7.59443e-09	55.7013	cl21428	Tox-GHH superfamily	-	-
Q#72 - APM49440.1	specific	310291	662	698	0.000567412	40.6687	pfam05593	RHS_repeat	-	cl11982
Q#73 - APM49564.1	specific	225750	647	1430	1.75582e-31	133.52	COG3209	RhsA	-	cl27255
Q#73 - APM49564.1	specific	310291	521	557	5.61592e-05	43.7503	pfam05593	RHS_repeat	-	cl11982
Q#74 - APQ85839.1	specific	225750	693	1483	7.18032e-46	178973	COG3209	RhsA	-	cl27255
Q#74 - APQ85839.1	superfamily	317945	1499	1583	7.59443e-09	55.7013	cl21428	Tox-GHH superfamily	-	-
Q#74 - APQ85839.1	specific	310291	662	698	0.000567412	40.6687	pfam05593	RHS_repeat	-	cl11982
Q#75 - APQ85982.1	specific	225750	647	1430	3.95433e-31	132364	COG3209	RhsA	-	cl27255
Q#75 - APQ85982.1	specific	310291	521	557	5.45943e-05	43.7503	pfam05593	RHS_repeat	-	cl11982
Q#76 - APQ89701.1	specific	225750	693	1483	7.18032e-46	178973	COG3209	RhsA	-	cl27255
Q#76 - APQ89701.1	superfamily	317945	1499	1583	7.59443e-09	55.7013	cl21428	Tox-GHH superfamily	-	-
Q#76 - APQ89701.1	specific	310291	662	698	0.000567412	40.6687	pfam05593	RHS_repeat	-	cl11982
Q#77 - APQ89839.1	specific	225750	647	1430	3.95433e-31	132364	COG3209	RhsA	-	cl27255
Q#77 - APQ89839.1	specific	310291	521	557	5.45943e-05	43.7503	pfam05593	RHS_repeat	-	cl11982
Q#78 - APQ93473.1	specific	225750	693	1483	7.18032e-46	178973	COG3209	RhsA	-	cl27255
Q#78 - APQ93473.1	superfamily	317945	1499	1583	7.59443e-09	55.7013	cl21428	Tox-GHH superfamily	-	-
Q#78 - APQ93473.1	specific	310291	662	698	0.000567412	40.6687	pfam05593	RHS_repeat	-	cl11982
Q#79 - APQ93616.1	specific	225750	647	1430	3.95433e-31	132364	COG3209	RhsA	-	cl27255
Q#79 - APQ93616.1	specific	310291	521	557	5.45943e-05	43.7503	pfam05593	RHS_repeat	-	cl11982
Q#80 - AQU55727.1	specific	225750	693	1483	7.18032e-46	178973	COG3209	RhsA	-	cl27255
Q#80 - AQU55727.1	superfamily	317945	1499	1583	7.59443e-09	55.7013	cl21428	Tox-GHH superfamily	-	-
Q#80 - AQU55727.1	specific	310291	662	698	0.000567412	40.6687	pfam05593	RHS_repeat	-	cl11982
Q#81 - AQV16110.1	specific	225750	694	1488	4.47341e-44	173195	COG3209	RhsA	-	cl27255
Q#81 - AQV16110.1	specific	310291	663	699	9.68984e-05	40.6687	pfam05593	RHS_repeat	-	cl11982
Q#82 - ARF92071.1	specific	225750	693	1483	7.18032e-46	178973	COG3209	RhsA	-	cl27255
Q#82 - ARF92071.1	superfamily	317945	1499	1583	7.59443e-09	55.7013	cl21428	Tox-GHH superfamily	-	-
Q#82 - ARF92071.1	specific	310291	662	698	0.000567412	40.6687	pfam05593	RHS_repeat	-	cl11982
Q#83 - ARF92211.1	specific	225750	647	1430	1.75582e-31	133.52	COG3209	RhsA	-	cl27255
Q#83 - ARF92211.1	specific	310291	521	557	5.61592e-05	43.7503	pfam05593	RHS_repeat	-	cl11982
Q#84 - ARF95491.1	specific	225750	693	1483	7.18032e-46	178973	COG3209	RhsA	-	cl27255
Q#84 - ARF95491.1	superfamily	317945	1499	1583	7.59443e-09	55.7013	cl21428	Tox-GHH superfamily	-	-
Q#84 - ARF95491.1	specific	310291	662	698	0.000567412	40.6687	pfam05593	RHS_repeat	-	cl11982
Q#85 - ARG02550.1	specific	225750	693	1483	7.18032e-46	178973	COG3209	RhsA	-	cl27255
Q#85 - ARG02550.1	superfamily	317945	1499	1583	7.59443e-09	55.7013	cl21428	Tox-GHH superfamily	-	-
Q#85 - ARG02550.1	specific	310291	662	698	0.000567412	40.6687	pfam05593	RHS_repeat	-	cl11982
Q#86 - ARG09515.1	specific	225750	693	1483	7.18032e-46	178973	COG3209	RhsA	-	cl27255
Q#86 - ARG09515.1	superfamily	317945	1499	1583	7.59443e-09	55.7013	cl21428	Tox-GHH superfamily	-	-
Q#86 - ARG09515.1	specific	310291	662	698	0.000567412	40.6687	pfam05593	RHS_repeat	-	cl11982
Q#87 - ARG13139.1	specific	225750	693	1483	7.18032e-46	178973	COG3209	RhsA	-	cl27255
Q#87 - ARG13139.1	superfamily	317945	1499	1583	7.59443e-09	55.7013	cl21428	Tox-GHH superfamily	-	-
Q#87 - ARG13139.1	specific	310291	662	698	0.000567412	40.6687	pfam05593	RHS_repeat	-	cl11982
Q#88 - ARG17515.1	specific	225750	698	1503	3.42577e-43	170499	COG3209	RhsA	-	cl27255
Q#88 - ARG17515.1	specific	310291	675	711	0.00148447	37.5871	pfam05593	RHS_repeat	-	cl11982
Q#89 - ARG17738.1	specific	225750	677	1393	1.43333e-34	143535	COG3209	RhsA	-	cl27255
Q#89 - ARG17738.1	specific	310291	521	557	2.28599e-06	45.2911	pfam05593	RHS_repeat	-	cl11982
Q#89 - ARG17738.1	specific	310291	651	688	0.00319373	36.4315	pfam05593	RHS_repeat	-	cl11982
Q#90 - ARG21091.1	specific	225750	693	1483	7.18032e-46	178973	COG3209	RhsA	-	cl27255
Q#90 - ARG21091.1	superfamily	317945	1499	1583	7.59443e-09	55.7013	cl21428	Tox-GHH superfamily	-	-
Q#90 - ARG21091.1	specific	310291	662	698	0.000567412	40.6687	pfam05593	RHS_repeat	-	cl11982
Q#91 - ARG21230.1	specific	225750	647	1430	1.30813e-31	133905	COG3209	RhsA	-	cl27255
Q#91 - ARG21230.1	specific	310291	521	557	9.14461e-06	43.7503	pfam05593	RHS_repeat	-	cl11982
Q#92 - ARG24687.1	specific	225750	647	1430	1.30813e-31	133905	COG3209	RhsA	-	cl27255
Q#92 - ARG24687.1	specific	310291	521	557	9.14461e-06	43.7503	pfam05593	RHS_repeat	-	cl11982
Q#93 - ARG24827.1	specific	225750	693	1483	7.18032e-46	178973	COG3209	RhsA	-	cl27255
Q#93 - ARG24827.1	superfamily	317945	1499	1583	7.59443e-09	55.7013	cl21428	Tox-GHH superfamily	-	-
Q#93 - ARG24827.1	specific	310291	662	698	0.000567412	40.6687	pfam05593	RHS_repeat	-	cl11982
Q#94 - ARG26400.1	specific	225750	647	1430	1.30813e-31	133905	COG3209	RhsA	-	cl27255
Q#94 - ARG26400.1	specific	310291	521	557	9.14461e-06	43.7503	pfam05593	RHS_repeat	-	cl11982
Q#95 - ARG26529.1	specific	225750	693	1483	7.18032e-46	178973	COG3209	RhsA	-	cl27255
Q#95 - ARG26529.1	superfamily	317945	1499	1583	7.59443e-09	55.7013	cl21428	Tox-GHH superfamily	-	-
Q#95 - ARG26529.1	specific	310291	662	698	0.000567412	40.6687	pfam05593	RHS_repeat	-	cl11982
Q#96 - ARG31257.1	specific	225750	699	1545	3.73912e-41	164336	COG3209	RhsA	-	cl27255
Q#96 - ARG31257.1	specific	316898	1506	1605	6.97312e-08	53.7115	pfam14412	AHH	-	cl16862
Q#96 - ARG31257.1	specific	310291	676	712	0.00649146	37.5871	pfam05593	RHS_repeat	-	cl11982
Q#97 - ASF76507.1	specific	225750	647	1421	2.57149e-32	136216	COG3209	RhsA	-	cl27255
Q#97 - ASF76507.1	specific	310291	521	557	9.97726e-06	46.0615	pfam05593	RHS_repeat	-	cl11982
Q#98 - ASF76790.1	specific	225750	699	1545	3.80631e-41	164336	COG3209	RhsA	-	cl27255
Q#98 - ASF76790.1	specific	316898	1506	1605	6.84792e-08	53.7115	pfam14412	AHH	-	cl16862
Q#98 - ASF76790.1	specific	310291	676	712	0.00649146	37.5871	pfam05593	RHS_repeat	-	cl11982
Q#99 - ATD18514.1	specific	225750	647	1421	1.51672e-32	136986	COG3209	RhsA	-	cl27255
Q#99 - ATD18514.1	specific	310291	521	557	3.67088e-05	44.1355	pfam05593	RHS_repeat	-	cl11982
Q#100 - ATD20691.1	specific	225750	727	1512	7.41247e-39	157017	COG3209	RhsA	-	cl27255
Q#100 - ATD20691.1	superfamily	316915	1529	1633	1.66608e-08	55945	cl24268	YwqJ-deaminase superfamily	-	-
Q#100 - ATD20691.1	specific	310291	689	724	2.43628e-05	44.9059	pfam05593	RHS_repeat	-	cl11982
Q#101 - ATP87721.1	specific	225750	699	1545	3.73912e-41	164336	COG3209	RhsA	-	cl27255
Q#101 - ATP87721.1	specific	316898	1506	1605	6.97312e-08	53.7115	pfam14412	AHH	-	cl16862
Q#101 - ATP87721.1	specific	310291	676	712	0.00649146	37.5871	pfam05593	RHS_repeat	-	cl11982
Q#102 - ATP88006.1	specific	225750	647	1421	2.57149e-32	136216	COG3209	RhsA	-	cl27255
Q#102 - ATP88006.1	specific	310291	521	557	9.97726e-06	46.0615	pfam05593	RHS_repeat	-	cl11982
Q#103 - ATR88411.1	specific	225750	693	1483	7.18032e-46	178973	COG3209	RhsA	-	cl27255
Q#103 - ATR88411.1	superfamily	317945	1499	1583	7.59443e-09	55.7013	cl21428	Tox-GHH superfamily	-	-
Q#103 - ATR88411.1	specific	310291	662	698	0.000567412	40.6687	pfam05593	RHS_repeat	-	cl11982
Q#104 - ATU22625.1	specific	225750	693	1483	7.18032e-46	178973	COG3209	RhsA	-	cl27255
Q#104 - ATU22625.1	superfamily	317945	1499	1583	7.59443e-09	55.7013	cl21428	Tox-GHH superfamily	-	-
Q#104 - ATU22625.1	specific	310291	662	698	0.000567412	40.6687	pfam05593	RHS_repeat	-	cl11982
Q#105 - ATU49547.1	specific	225750	693	1483	7.18032e-46	178973	COG3209	RhsA	-	cl27255
Q#105 - ATU49547.1	superfamily	317945	1499	1583	7.59443e-09	55.7013	cl21428	Tox-GHH superfamily	-	-
Q#105 - ATU49547.1	specific	310291	662	698	0.000567412	40.6687	pfam05593	RHS_repeat	-	cl11982
Q#106 - ATU49693.1	specific	225750	647	1430	1.75582e-31	133.52	COG3209	RhsA	-	cl27255
Q#106 - ATU49693.1	specific	310291	521	557	5.61592e-05	43.7503	pfam05593	RHS_repeat	-	cl11982
Q#107 - ATU53268.1	specific	225750	693	1483	7.18032e-46	178973	COG3209	RhsA	-	cl27255
Q#107 - ATU53268.1	superfamily	317945	1499	1583	7.59443e-09	55.7013	cl21428	Tox-GHH superfamily	-	-
Q#107 - ATU53268.1	specific	310291	662	698	0.000567412	40.6687	pfam05593	RHS_repeat	-	cl11982
Q#108 - ATU53427.1	specific	225750	647	1430	1.75582e-31	133.52	COG3209	RhsA	-	cl27255
Q#108 - ATU53427.1	specific	310291	521	557	5.61592e-05	43.7503	pfam05593	RHS_repeat	-	cl11982
Q#109 - ATU56883.1	specific	225750	693	1483	7.18032e-46	178973	COG3209	RhsA	-	cl27255
Q#109 - ATU56883.1	superfamily	317945	1499	1583	7.59443e-09	55.7013	cl21428	Tox-GHH superfamily	-	-
Q#109 - ATU56883.1	specific	310291	662	698	0.000567412	40.6687	pfam05593	RHS_repeat	-	cl11982
Q#110 - ATU57028.1	specific	225750	647	1430	1.75582e-31	133.52	COG3209	RhsA	-	cl27255
Q#110 - ATU57028.1	specific	310291	521	557	5.61592e-05	43.7503	pfam05593	RHS_repeat	-	cl11982
Q#111 - ATY44678.1	specific	225750	699	1545	3.73912e-41	164336	COG3209	RhsA	-	cl27255
Q#111 - ATY44678.1	specific	316898	1506	1605	6.97312e-08	53.7115	pfam14412	AHH	-	cl16862
Q#111 - ATY44678.1	specific	310291	676	712	0.00649146	37.5871	pfam05593	RHS_repeat	-	cl11982
Q#112 - ATY44872.1	specific	225750	647	1421	2.57149e-32	136216	COG3209	RhsA	-	cl27255
Q#112 - ATY44872.1	specific	310291	521	557	9.97726e-06	46.0615	pfam05593	RHS_repeat	-	cl11982
Q#113 - ATZ62854.1	specific	225750	685	1525	1.05792e-28	124.66	COG3209	RhsA	-	cl27255
Q#113 - ATZ62854.1	specific	310291	534	570	4.94931e-07	47.2171	pfam05593	RHS_repeat	-	cl11982
Q#113 - ATZ62854.1	specific	310291	664	701	1.13875e-06	46.4467	pfam05593	RHS_repeat	-	cl11982
Q#114 - AUG13979.1	specific	225750	647	1430	1.75582e-31	133.52	COG3209	RhsA	-	cl27255
Q#114 - AUG13979.1	specific	310291	521	557	5.61592e-05	43.7503	pfam05593	RHS_repeat	-	cl11982
Q#115 - AUG14134.1	specific	225750	693	1483	7.18032e-46	178973	COG3209	RhsA	-	cl27255
Q#115 - AUG14134.1	superfamily	317945	1499	1583	7.59443e-09	55.7013	cl21428	Tox-GHH superfamily	-	-
Q#115 - AUG14134.1	specific	310291	662	698	0.000567412	40.6687	pfam05593	RHS_repeat	-	cl11982
Q#116 - AUM26779.1	specific	225750	698	1538	6.79898e-40	160484	COG3209	RhsA	-	cl27255
Q#116 - AUM26779.1	superfamily	320754	1500	1619	1.21223e-07	51.9297	cl00089	NUC superfamily	-	-
Q#116 - AUM26779.1	specific	310291	675	711	0.00225434	36.8167	pfam05593	RHS_repeat	-	cl11982
Q#117 - AUM27024.1	specific	225750	644	1528	1.5119e-36	149698	COG3209	RhsA	-	cl27255
Q#117 - AUM27024.1	specific	310291	521	557	1.03747e-06	46.4467	pfam05593	RHS_repeat	-	cl11982
Q#118 - AVE45312.1	specific	225750	693	1483	7.18032e-46	178973	COG3209	RhsA	-	cl27255
Q#118 - AVE45312.1	superfamily	317945	1499	1583	7.59443e-09	55.7013	cl21428	Tox-GHH superfamily	-	-
Q#118 - AVE45312.1	specific	310291	662	698	0.000567412	40.6687	pfam05593	RHS_repeat	-	cl11982
Q#119 - AVE45481.1	specific	225750	647	1430	1.75582e-31	133.52	COG3209	RhsA	-	cl27255
Q#119 - AVE45481.1	specific	310291	521	557	5.61592e-05	43.7503	pfam05593	RHS_repeat	-	cl11982
Q#120 - AVE54656.1	specific	225750	647	1421	1.51672e-32	136986	COG3209	RhsA	-	cl27255
Q#120 - AVE54656.1	specific	310291	521	557	3.67088e-05	44.1355	pfam05593	RHS_repeat	-	cl11982
Q#121 - AVE54836.1	specific	225750	727	1512	7.41247e-39	157017	COG3209	RhsA	-	cl27255
Q#121 - AVE54836.1	superfamily	316915	1529	1633	1.66608e-08	55945	cl24268	YwqJ-deaminase superfamily	-	-
Q#121 - AVE54836.1	specific	310291	689	724	2.43628e-05	44.9059	pfam05593	RHS_repeat	-	cl11982
Q#122 - AVE90804.1	specific	225750	693	1483	7.18032e-46	178973	COG3209	RhsA	-	cl27255
Q#122 - AVE90804.1	superfamily	317945	1499	1583	7.59443e-09	55.7013	cl21428	Tox-GHH superfamily	-	-
Q#122 - AVE90804.1	specific	310291	662	698	0.000567412	40.6687	pfam05593	RHS_repeat	-	cl11982
Q#123 - AVE90961.1	specific	225750	647	1430	1.75582e-31	133.52	COG3209	RhsA	-	cl27255
Q#123 - AVE90961.1	specific	310291	521	557	5.61592e-05	43.7503	pfam05593	RHS_repeat	-	cl11982
Q#124 - AVF07887.1	specific	225750	647	1421	4.24703e-32	135831	COG3209	RhsA	-	cl27255
Q#124 - AVF07887.1	specific	310291	521	557	9.97726e-06	46.0615	pfam05593	RHS_repeat	-	cl11982
Q#125 - AVF44788.1	specific	225750	698	1503	3.42577e-43	170499	COG3209	RhsA	-	cl27255
Q#125 - AVF44788.1	specific	310291	675	711	0.00148447	37.5871	pfam05593	RHS_repeat	-	cl11982
Q#126 - AVG27213.1	specific	225750	693	1483	7.18032e-46	178973	COG3209	RhsA	-	cl27255
Q#126 - AVG27213.1	superfamily	317945	1499	1583	7.59443e-09	55.7013	cl21428	Tox-GHH superfamily	-	-
Q#126 - AVG27213.1	specific	310291	662	698	0.000567412	40.6687	pfam05593	RHS_repeat	-	cl11982
Q#127 - AVG27357.1	specific	225750	647	1430	3.95433e-31	132364	COG3209	RhsA	-	cl27255
Q#127 - AVG27357.1	specific	310291	521	557	5.45943e-05	43.7503	pfam05593	RHS_repeat	-	cl11982
Q#128 - AVN05728.1	specific	225750	693	1483	7.18032e-46	178973	COG3209	RhsA	-	cl27255
Q#128 - AVN05728.1	superfamily	317945	1499	1583	7.59443e-09	55.7013	cl21428	Tox-GHH superfamily	-	-
Q#128 - AVN05728.1	specific	310291	662	698	0.000567412	40.6687	pfam05593	RHS_repeat	-	cl11982
Q#129 - AVN07103.1	specific	225750	647	1430	1.75582e-31	133.52	COG3209	RhsA	-	cl27255
Q#129 - AVN07103.1	specific	310291	521	557	5.61592e-05	43.7503	pfam05593	RHS_repeat	-	cl11982
Q#130 - AVN13713.1	specific	225750	647	1421	2.57149e-32	136216	COG3209	RhsA	-	cl27255
Q#130 - AVN13713.1	specific	310291	521	557	9.97726e-06	46.0615	pfam05593	RHS_repeat	-	cl11982
Q#131 - AVN13895.1	specific	225750	699	1545	3.73912e-41	164336	COG3209	RhsA	-	cl27255
Q#131 - AVN13895.1	specific	316898	1506	1605	6.97312e-08	53.7115	pfam14412	AHH	-	cl16862
Q#131 - AVN13895.1	specific	310291	676	712	0.00649146	37.5871	pfam05593	RHS_repeat	-	cl11982
Q#132 - AVN25458.1	specific	225750	699	1545	3.73912e-41	164336	COG3209	RhsA	-	cl27255
Q#132 - AVN25458.1	specific	316898	1506	1605	6.97312e-08	53.7115	pfam14412	AHH	-	cl16862
Q#132 - AVN25458.1	specific	310291	676	712	0.00649146	37.5871	pfam05593	RHS_repeat	-	cl11982
Q#133 - AVO88685.1	specific	225750	647	1430	1.75582e-31	133.52	COG3209	RhsA	-	cl27255
Q#133 - AVO88685.1	specific	310291	521	557	5.61592e-05	43.7503	pfam05593	RHS_repeat	-	cl11982
Q#134 - AVO91662.1	specific	225750	647	1421	1.51672e-32	136986	COG3209	RhsA	-	cl27255
Q#134 - AVO91662.1	specific	310291	521	557	3.67088e-05	44.1355	pfam05593	RHS_repeat	-	cl11982
Q#135 - AVO91841.1	specific	225750	727	1512	7.41247e-39	157017	COG3209	RhsA	-	cl27255
Q#135 - AVO91841.1	superfamily	316915	1529	1633	1.66608e-08	55945	cl24268	YwqJ-deaminase superfamily	-	-
Q#135 - AVO91841.1	specific	310291	689	724	2.43628e-05	44.9059	pfam05593	RHS_repeat	-	cl11982
Q#136 - AWL19753.1	specific	225750	698	1503	3.33711e-43	170499	COG3209	RhsA	-	cl27255
Q#136 - AWL19753.1	specific	310291	675	711	0.00732872	37.5871	pfam05593	RHS_repeat	-	cl11982
Q#137 - AWL19953.1	specific	225750	677	1393	1.49679e-34	143535	COG3209	RhsA	-	cl27255
Q#137 - AWL19953.1	specific	310291	521	557	1.44588e-05	45.6763	pfam05593	RHS_repeat	-	cl11982
Q#138 - AWO16033.1	specific	225750	647	1430	1.75582e-31	133.52	COG3209	RhsA	-	cl27255
Q#138 - AWO16033.1	specific	310291	521	557	5.61592e-05	43.7503	pfam05593	RHS_repeat	-	cl11982
Q#139 - AWS02988.1	specific	225750	647	1430	1.75582e-31	133.52	COG3209	RhsA	-	cl27255
Q#139 - AWS02988.1	specific	310291	521	557	5.61592e-05	43.7503	pfam05593	RHS_repeat	-	cl11982
Q#140 - AWS03151.1	specific	225750	693	1483	7.18032e-46	178973	COG3209	RhsA	-	cl27255
Q#140 - AWS03151.1	superfamily	317945	1499	1583	7.59443e-09	55.7013	cl21428	Tox-GHH superfamily	-	-
Q#140 - AWS03151.1	specific	310291	662	698	0.000567412	40.6687	pfam05593	RHS_repeat	-	cl11982
Q#141 - AWW78052.1	specific	225750	693	1483	7.18032e-46	178973	COG3209	RhsA	-	cl27255
Q#141 - AWW78052.1	superfamily	317945	1499	1583	7.59443e-09	55.7013	cl21428	Tox-GHH superfamily	-	-
Q#141 - AWW78052.1	specific	310291	662	698	0.000567412	40.6687	pfam05593	RHS_repeat	-	cl11982
Q#142 - AWW81842.1	specific	225750	693	1483	7.18032e-46	178973	COG3209	RhsA	-	cl27255
Q#142 - AWW81842.1	superfamily	317945	1499	1583	7.59443e-09	55.7013	cl21428	Tox-GHH superfamily	-	-
Q#142 - AWW81842.1	specific	310291	662	698	0.000567412	40.6687	pfam05593	RHS_repeat	-	cl11982
Q#143 - AWW81989.1	specific	225750	647	1430	1.75582e-31	133.52	COG3209	RhsA	-	cl27255
Q#143 - AWW81989.1	specific	310291	521	557	5.61592e-05	43.7503	pfam05593	RHS_repeat	-	cl11982
Q#144 - BAN88192.1	specific	225750	693	1483	7.18032e-46	178973	COG3209	RhsA	-	cl27255
Q#144 - BAN88192.1	superfamily	317945	1499	1583	7.59443e-09	55.7013	cl21428	Tox-GHH superfamily	-	-
Q#144 - BAN88192.1	specific	310291	662	698	0.000567412	40.6687	pfam05593	RHS_repeat	-	cl11982
Q#145 - BAN88308.1	specific	225750	648	1431	1.39184e-31	133905	COG3209	RhsA	-	cl27255
Q#145 - BAN88308.1	specific	310291	522	558	5.46334e-05	43.7503	pfam05593	RHS_repeat	-	cl11982
Q#146 - BAP36559.1	specific	225750	797	1431	2.22612e-32	136601	COG3209	RhsA	-	cl27255
Q#146 - BAP36559.1	superfamily	330733	665	838	1.93057e-06	50.8807	cl25912	Bacuni_01323_like superfamily	-	-
Q#146 - BAP36559.1	specific	310291	535	571	6.22753e-05	43.7503	pfam05593	RHS_repeat	-	cl11982
Q#147 - BAP38339.1	specific	225750	685	1487	8.99087e-38	153.55	COG3209	RhsA	-	cl27255
Q#147 - BAP38339.1	specific	310291	662	698	7.25189e-05	43.3651	pfam05593	RHS_repeat	-	cl11982
Q#148 - BAP67215.1	specific	225750	727	1512	1.28273e-38	156246	COG3209	RhsA	-	cl27255
Q#148 - BAP67215.1	superfamily	316915	1529	1633	1.66608e-08	55945	cl24268	YwqJ-deaminase superfamily	-	-
Q#148 - BAP67215.1	specific	310291	689	724	7.69235e-05	43.3651	pfam05593	RHS_repeat	-	cl11982
Q#149 - BAP67459.1	specific	225750	647	1421	3.75989e-33	138912	COG3209	RhsA	-	cl27255
Q#149 - BAP67459.1	specific	310291	521	557	1.40194e-05	45.6763	pfam05593	RHS_repeat	-	cl11982
Q#150 - CAP00739.1	specific	225750	670	1422	2.27746e-30	130053	COG3209	RhsA	-	cl27255
Q#150 - CAP00739.1	specific	310291	522	558	1.35092e-05	45.6763	pfam05593	RHS_repeat	-	cl11982
Q#151 - CAP01586.1	specific	225750	652	1274	4.63193e-26	115.8	COG3209	RhsA	-	cl27255
Q#152 - ENU58069.1	specific	225750	689	1418	6.89447e-36	147772	COG3209	RhsA	-	cl27255
Q#152 - ENU58069.1	specific	310291	668	705	4.05157e-05	44.1355	pfam05593	RHS_repeat	-	cl11982
Q#152 - ENU58069.1	specific	310291	538	574	5.12781e-05	43.7503	pfam05593	RHS_repeat	-	cl11982
Q#153 - ENU60613.1	specific	225750	685	1487	9.23174e-38	153.55	COG3209	RhsA	-	cl27255
Q#153 - ENU60613.1	specific	310291	662	698	7.74587e-05	43.3651	pfam05593	RHS_repeat	-	cl11982
Q#154 - ENV14962.1	specific	225750	685	1250	6.73028e-20	95.7701	COG3209	RhsA	C	cl27255
Q#154 - ENV14962.1	specific	310291	662	698	0.00276575	38.3575	pfam05593	RHS_repeat	-	cl11982
Q#155 - ENV15661.1	specific	274730	270	354	2.68379e-29	111053	TIGR03696	Rhs_assc_core	-	cl27255
Q#155 - ENV15661.1	specific	308891	243	279	1.44903e-11	60.75	pfam03527	RHS	-	cl04135
Q#155 - ENV15661.1	superfamily	316898	363	475	5.14429e-06	46.0075	cl16862	AHH superfamily	-	-
Q#156 - ENV16797.1	specific	225750	682	1539	1.79155e-33	140068	COG3209	RhsA	-	cl27255
Q#156 - ENV16797.1	specific	310291	661	696	0.00083339	40.2835	pfam05593	RHS_repeat	-	cl11982
Q#156 - ENV16797.1	specific	310291	531	567	0.00144686	39.5131	pfam05593	RHS_repeat	-	cl11982
Q#157 - ENV32716.1	specific	225750	782	1500	1.925e-34	152.78	COG3209	RhsA	-	cl27255
Q#157 - ENV32716.1	specific	273728	716	757	0.000616265	40.6513	TIGR01643	YD_repeat_2x	-	cl11982
Q#158 - ENV35528.1	specific	274730	439	523	9.88371e-32	119142	TIGR03696	Rhs_assc_core	-	cl27255
Q#158 - ENV35528.1	specific	308891	412	448	1.9232e-10	58.0536	pfam03527	RHS	-	cl04135
Q#159 - EOR08053.1	specific	225750	708	1472	2.68243e-36	148928	COG3209	RhsA	-	cl27255
Q#159 - EOR08053.1	superfamily	316915	1497	1598	8.35855e-07	50.5522	cl24268	YwqJ-deaminase superfamily	-	-
Q#159 - EOR08053.1	specific	310291	667	703	0.00295541	38.7427	pfam05593	RHS_repeat	-	cl11982
Q#160 - EPF71085.1	specific	225750	663	1387	5.57822e-38	154.32	COG3209	RhsA	-	cl27255
Q#160 - EPF71085.1	specific	310291	515	551	0.000806535	40.2835	pfam05593	RHS_repeat	-	cl11982
Q#161 - EPF74236.1	specific	225750	663	1394	3.07809e-37	152009	COG3209	RhsA	-	cl27255
Q#161 - EPF74236.1	specific	310291	515	551	0.000755807	40.2835	pfam05593	RHS_repeat	-	cl11982
Q#162 - ESK43108.1	specific	225750	723	1577	8.54282e-47	182055	COG3209	RhsA	-	cl27255
Q#162 - ESK43108.1	specific	310291	685	720	1.11645e-05	45.6763	pfam05593	RHS_repeat	-	cl11982
Q#163 - KMV01706.1(Warning: this sequence record may be obsolete or preliminary)	specific	225750	647	1421	3.75989e-33	138912	COG3209	RhsA	-	cl27255
Q#163 - KMV01706.1(Warning: this sequence record may be obsolete or preliminary)	specific	310291	521	557	1.40194e-05	45.6763	pfam05593	RHS_repeat	-	cl11982
Q#164 - KMV01891.1(Warning: this sequence record may be obsolete or preliminary)	specific	225750	727	1512	1.28273e-38	156246	COG3209	RhsA	-	cl27255
Q#164 - KMV01891.1(Warning: this sequence record may be obsolete or preliminary)	superfamily	316915	1529	1633	1.66608e-08	55945	cl24268	YwqJ-deaminase superfamily	-	-
Q#164 - KMV01891.1(Warning: this sequence record may be obsolete or preliminary)	specific	310291	689	724	7.69235e-05	43.3651	pfam05593	RHS_repeat	-	cl11982
Q#165 - OBY75706.1	specific	225750	648	1394	7.33464e-34	141224	COG3209	RhsA	-	cl27255
Q#165 - OBY75706.1	specific	310291	522	558	3.46181e-05	44.5207	pfam05593	RHS_repeat	-	cl11982
Q#166 - OBY76095.1	specific	225750	723	1602	1.14115e-46	181.67	COG3209	RhsA	-	cl27255
Q#166 - OBY76095.1	specific	225750	505	871	9.7747e-05	46.8497	COG3209	RhsA	N	cl27255
Q#167 - PJF02600.1	specific	225750	727	1533	6.17059e-38	154.32	COG3209	RhsA	-	cl27255
Q#167 - PJF02600.1	specific	310291	689	724	1.57397e-05	42.9799	pfam05593	RHS_repeat	-	cl11982
Q#167 - PJF02600.1	specific	310291	580	615	0.00659649	35.6611	pfam05593	RHS_repeat	-	cl11982
Q#168 - PJG65407.1	specific	225750	698	1503	3.01747e-36	148928	COG3209	RhsA	-	cl27255
Q#168 - PJG65407.1	specific	310291	675	711	0.00129337	37.5871	pfam05593	RHS_repeat	-	cl11982
Q#169 - PKF31562.1	specific	225750	723	1602	1.87905e-46	180899	COG3209	RhsA	-	cl27255
Q#169 - PKF31562.1	specific	225750	505	871	6.61744e-05	47.6201	COG3209	RhsA	N	cl27255
Q#170 - SBS22505.1	specific	225750	693	1483	7.18032e-46	178973	COG3209	RhsA	-	cl27255
Q#170 - SBS22505.1	superfamily	317945	1499	1583	7.59443e-09	55.7013	cl21428	Tox-GHH superfamily	-	-
Q#170 - SBS22505.1	specific	310291	662	698	0.000567412	40.6687	pfam05593	RHS_repeat	-	cl11982
Q#171 - SBS22710.1	specific	225750	647	1430	1.75582e-31	133.52	COG3209	RhsA	-	cl27255
Q#171 - SBS22710.1	specific	310291	521	557	5.61592e-05	43.7503	pfam05593	RHS_repeat	-	cl11982
Q#172 - SNQ29618.1	specific	225750	770	1513	4.05134e-45	176662	COG3209	RhsA	-	cl27255
Q#172 - SNQ29618.1	specific	225750	445	917	1.13681e-09	63.0281	COG3209	RhsA	C	cl27255
Q#172 - SNQ29618.1	superfamily	316915	1505	1602	2.84611e-06	47.8558	cl24268	YwqJ-deaminase superfamily	-	-
Q#173 - SQI56230.1	specific	225750	699	1545	3.73912e-41	164336	COG3209	RhsA	-	cl27255
Q#173 - SQI56230.1	specific	316898	1506	1605	6.97312e-08	53.7115	pfam14412	AHH	-	cl16862
Q#173 - SQI56230.1	specific	310291	676	712	0.00649146	37.5871	pfam05593	RHS_repeat	-	cl11982
Q#174 - SQI56830.1	specific	225750	647	1421	2.57149e-32	136216	COG3209	RhsA	-	cl27255
Q#174 - SQI56830.1	specific	310291	521	557	9.97726e-06	46.0615	pfam05593	RHS_repeat	-	cl11982
